# Supplementary material for: Adaptations in antagonist co-activation: Role in the repeated-bout effect
Source: PLoS One. 2017 Dec 7;12(12):e0189323. doi: 10.1371/journal.pone.0189323 (PMC5720767; doi:10.1371/journal.pone.0189323)
Supplement: S1 Dataset — (XLSX) [file pone.0189323.s001.xlsx]

## Sheet: 50%
Part#	MU#	Rec Thres	MFR		Part#	MU#	Rec Thres	MFR
4	1	15.7117	28.551		4	1
4	2	20.3663	26.8663		4	2
4	3	21.3833	24.0238		4	3	13.3247	27.2283
4	4	22.5567	27.0238		4	4	13.6423	24.9302
4	5	23.2608	25.7238		4	5	15.4681	28.2158
4	6	23.8084	22.4554		4	6	20.6678	21.3688
4	7	24.1213	23.8826		4	7	20.8266	20.1998
4	8	24.6689	21.2876		4	8	20.6281	23.6711
4	9	24.708	21.3753		4	9	20.8266	22.8673
4	10	24.8645	21.9849		4	10	22.1761	20.2173
4	11	24.9036	20.4632		4	11	24.2401	21.9298
4	12	26.0379	21.1967		4	12	26.8201	19.3015
4	13	26.4681	19.4206		4	13	27.3361	19.1392
4	14	26.5855	18.4044		4	14	29.0826	17.5437
4	15	27.446	16.584		4	15	29.0032	15.3984
4	16	27.446	16.9312		4	16	29.1223	17.3624
4	17	28.3456	16.7258		4	17	29.4398	17.9546
4	18	28.5803	18.303		4	18	29.0429	17.4362
4	19	28.8932	20.4421		4	19	29.0826	18.3455
4	20	29.7537	15.8172		4	20	29.2414	15.5881
4	21	31.553	15.954		4	21	29.162	15.7441
4	22	31.3965	16.1808		4	22	29.2811	15.2824
4	23	31.2401	13.3213		4	23	29.7177	14.2087
4	24	31.9833	15.6795		4	24	30.1146	14.5488
4	25	31.7877	14.6185		4	25	30.2337	13.5604
4	26	31.7486	14.2668		4	26	30.5909	14.6773
4	27	31.3183	12.4449		4	27	31.1863	13.9048
4	28	31.7486	13.2043		4	28	33.2503	13.2119
4	29	31.7095	14.7231		4	29	35.3937	11.9793
4	30	31.8659	15.9871		4	30	35.354	12.6473
4	31	31.8268	12.8443		4	31	37.0211	12.7941
4	32	32.2179	13.1917		4	32	37.0211	12.168
4	33	32.3353	13.613		4	33	43.61	11.4394
4	34	32.4135	14.5293		4	34	44.0466	9.35389
4	35	32.8438	11.8574		4	35	43.8878	10.4191
4	36	32.8438	11.7607		4	36
4	37	33.6261	11.8871		4	37
4	38	39.1021	11.5139		4	38
4	39	40.5884	10.6471		6	1	16.8314	36.4836
4	40	41.6054	11.798		6	2	17.4331	33.615
4	41	42.4659	11.0936		6	3	17.476	31.9536
4	42	45.6341	10.8783		6	4	17.7769	30.1508
4	43	47.8245	9.39846		6	5	18.314	28.3616
4	44	48.2548	10.3745		6	6	19.0446	26.9836
4	45	49.35	9.05616		6	7	19.0231	30.6595
6	1	20.8374	34.2634		6	8	19.0016	24.8157
6	2	22.1114	32.6142		6	9	19.4528	23.9657
6	3	22.335	33.399		6	10	19.4958	23.3068
6	4	25.7994	30.13		6	11	19.99	21.6617
6	5	26.0229	29.9377		6	12	20.1189	23.8637
6	6	27.0734	28.5011		6	13	21.2792	25.4956
6	7	27.1628	27.8446		6	14	25.3617	20.9624
6	8	27.2075	27.6938		6	15	25.2972	19.8342
6	9	27.9451	25.7608		6	16	25.4906	19.778
6	10	28.6156	24.4825		6	17	26.3286	17.7912
6	11	28.5932	27.0077		6	18	27.1881	19.3124
6	12	29.9567	22.8256		6	19	27.274	17.1923
6	13	30.426	23.4181		6	20	27.4674	19.0402
6	14	30.5825	22.7166		6	21	27.7897	17.6078
6	15	30.5825	21.4122		6	22	27.8756	16.4823
6	16	30.9177	25.3188		6	23	30.6904	16.2187
6	17	30.6048	20.6999		6	24	30.9268	15.56
6	18	31.4765	19.2481		6	25	31.5714	14.9832
6	19	31.4542	19.9228		6	26	33.0755	16.2619
6	20	31.5212	19.0576		6	27	33.6556	14.5027
6	21	31.5659	19.2044		6	28	35.439	13.6584
6	22	32.3929	18.6404		6	29	35.4175	12.8904
6	23	32.4153	17.849		6	30	42.1429	12.4034
6	24	32.907	17.4079		8	1	12.5934	36.4417
6	25	33.8457	17.7307		8	2	12.6664	33.332
6	26	34.0692	16.983		8	3	18.9469	33.6826
6	27	34.0692	16.2492		8	4	19.7502	30.7257
6	28	34.0916	16.692		8	5	19.7015	30.1988
6	29	34.0692	15.5299		8	6	20.3345	29.8247
6	30	34.7845	15.0329		8	7	20.3588	28.8566
6	31	34.7398	16.0086		8	8	21.2352	31.4244
6	32	35.2762	14.7269		8	9	21.4299	26.7186
6	33	35.2538	14.8229		8	10	22.1359	25.6899
6	34	35.2985	13.7071		8	11	22.4523	24.8947
6	35	35.7232	14.554		8	12	22.4036	27.8455
6	36	39.1429	13.5715		8	13	22.501	27.1839
6	37	40.0593	13.9538		8	14	22.8175	24.6564
6	38	42.4956	13.3721		8	15	23.1339	24.0914
8	1				8	16	23.1096	23.0945
8	2				8	17	23.8642	22.3921
8	3				8	18	24.205	23.1282
8	4	15.5581	29.2801		8	19	24.3754	22.5445
8	5	18.1129	26.9878		8	20	24.4728	21.5168
8	6	22.2618	24.7048		8	21	25.13	21.2569
8	7	22.8295	25.3126		8	22	25.7143	20.7534
8	8	22.8295	24.2196		8	23	25.909	20.0719
8	9	23.2444	22.6616		8	24	26.5906	18.2618
8	10	23.3972	24.2925		8	25	26.6393	19.5685
8	11	23.6374	21.3291		8	26	26.7854	19.9231
8	12	23.5719	22.6694		8	27	26.9071	18.7383
8	13	23.5501	21.41		8	28	27.2235	16.9501
8	14	24.6637	20.7533		8	29	27.2722	17.2858
8	15	24.7074	18.2354		8	30	27.2479	19.4336
8	16	24.7074	19.7709		8	31	27.3696	18.0645
8	17	24.8384	18.1871		8	32	27.8078	17.9734
8	18	24.9913	19.1096		8	33	27.8321	16.7339
8	19	25.5372	18.316		8	34	27.8321	17.0945
8	20	25.5809	18.283		8	35	28.2216	16.4698
8	21	26.1486	16.0494		8	36	30.5099	16.5452
8	22	26.4325	15.9222		8	37	31.9218	15.3949
8	23	26.4543	15.7368		8	38	31.9704	15.4205
8	24	26.4543	16.0698		8	39	39.249	13.6322
8	25	26.5198	17.4055		8	40	39.6142	13.9567
8	26	26.7819	15.0006		8	41	41.3669	13.7746
8	27	27.6553	14.4431		8	42	43.2413	14.5937
8	28	27.699	13.6249		8	43
8	29	27.7863	15.1028		8	44	50.2034	12.4762
8	30	27.8955	15.0288		10	1	18.4546	40.8983
8	31	28.5287	13.7532		10	2	20.2277	36.0645
8	32	33.966	13.6089		10	3	26.6244	34.9368
8	33	34.097	13.6749		10	4	26.6917	37.2718
8	34	35.5382	13.5563		10	5	26.8937	32.7841
8	35	35.691	13.5264		10	6	27.9486	31.8705
8	36	39.3158	12.2915		10	7	29.0933	28.3613
8	37	40.5168	11.935		10	8	29.0259	29.1151
8	38	42.0672	11.7728		10	9	29.3626	31.0877
10	1	15.8059	39.5808		10	10	29.8564	25.4311
10	2	20.9773	36.765		10	11	29.9686	26.6691
10	3	21.1919	35.1564		10	12	29.7217	24.323
10	4	21.6639	34.1687		10	13	30.1482	23.1764
10	5	22.4579	31.7267		10	14	30.0135	21.0427
10	6	23.166	28.7778		10	15	29.9686	23.0922
10	7	23.5737	30.6791		10	16	30.2828	19.8949
10	8	28.2731	29.6608		10	17	30.3502	20.8145
10	9	28.4447	28.0949		10	18	30.597	19.9296
10	10	29.067	25.8622		10	19	36.9713	17.475
10	11	29.7108	25.4538		10	20	37.667	17.2194
10	12	29.7108	26.0042		10	21	37.6895	16.8748
10	13	30.9553	23.1251		10	22	43.3455	16.0917
10	14	31.7064	23.6262		10	23	47.1835	15.2493
10	15	32.5861	22.5431		10	24
10	16	32.5647	20.1245		12	1
10	17	32.5647	21.5732		12	2
10	18	32.6076	22.1916		12	3
10	19	33.6376	20.5288		12	4
10	20	33.5518	18.0179		12	5
10	21	34.0453	17.0329		12	6
10	22	34.0453	17.759		12	7	12.483	26.7176
10	23	34.3672	16.5118		12	8	14.1011	27.4251
10	24	37.3069	15.2783		12	9	17.1722	25.3139
10	25				12	10	19.6489	23.9735
10	26				12	11	19.9131	23.3819
12	1	16.0149	36.7982		12	12	21.6633	24.4486
12	2	22.4671	33.7284		12	13	24.4042	22.6249
12	3	23.0845	33.812		12	14	25.9893	21.2501
12	4	22.9919	32.4421		12	15	26.2535	19.0762
12	5	23.7637	31.3821		12	16	26.3856	20.3721
12	6	27.0979	26.395		12	17	27.046	18.5241
12	7	27.5918	29.3602		12	18	28.1358	18.5926
12	8	27.7153	25.0089		12	19	28.7962	20.7773
12	9	27.7462	25.7545		12	20	29.0274	22.5731
12	10	27.7462	28.023		12	21	29.0934	19.7513
12	11	27.7153	26.9006		12	22	29.6879	18.7142
12	12	28.9193	23.4457		12	23	29.7209	16.6462
12	13	30.9568	23.6143		12	24	29.8199	18.056
12	14	32.1917	22.3604		12	25	29.853	16.401
12	15	32.1917	22.7408		12	26	30.3813	20.1008
12	16	32.2535	20.8476		12	27	30.8437	15.8655
12	17	32.4078	21.3672		12	28	31.2399	15.8973
12	18	32.9018	19.6816		12	29	32.5608	14.7363
12	19	34.538	17.2778		12	30	32.5278	14.8872
12	20	34.5997	17.1499		12	31	31.8343	15.26
12	21	34.3527	17.8448		12	32	31.7022	14.8884
12	22	34.0131	17.2347		12	33	33.0892	15.0269
12	23	34.7232	16.6172		12	34	34.3441	13.8024
12	24	35.0319	16.3148		12	35	34.4762	14.6733
12	25	35.0937	16.2087		12	36	35.764	13.0388
12	26	36.5755	16.583		12	37	35.665	14.1272
12	27	37.3473	14.663		12	38	36.1933	13.4555
12	28	37.7486	14.8085		12	39	41.3779	12.1119
12	29	46.2075	14.5086		12	40	44.6802	10.9258
12	30	47.0102	13.7302		13	1	18.2097	28.3527
12	31	46.8558	13.3046		13	2	18.2097	30.6377
12	32	46.7632	14.9511		13	3	18.7094	28.3813
12	33	48.5538	12.0496		13	4	21.5201	27.331
12	34				13	5	21.7908	24.7674
13	1	12.2223	31.1895		13	6	22.0407	25.3346
13	2	12.968	27.5		13	7	22.1031	22.9786
13	3	13.1544	28.7576		13	8	22.9984	20.3701
13	4	21.937	25.6399		13	9	22.9984	20.0833
13	5	21.8955	25.5537		13	10	22.9984	20.75
13	6	22.8276	22.4598		13	11	23.3315	21.7144
13	7	22.8276	23.0836		13	12	23.3524	18.07
13	8	22.8484	24.3871		13	13	23.8937	22.2164
13	9	23.4698	21.7983		13	14	24.7265	18.4469
13	10	23.8012	21.1935		13	15	24.7473	18.1616
13	11	24.3604	20.9295		13	16	25.3719	17.9351
13	12	24.899	19.9902		13	17	25.3511	17.1986
13	13	25.624	19.4876		13	18	25.5177	16.0406
13	14	26.2039	17.6669		13	19	25.601	17.2338
13	15	26.4525	16.928		13	20	27.8912	14.5917
13	16	26.8253	16.533		13	21	28.266	16.0023
13	17	26.7839	16.1817		13	22	28.3076	13.5243
13	18	26.7839	18.6984		13	23	28.3076	14.866
13	19	27.7782	15.1883		13	24	28.3909	14.6176
13	20	27.716	15.1778		13	25	29.1196	13.3015
13	21	27.8817	14.4251		13	26	37.6352	12.8212
13	22	27.9439	14.3815		13	27	38.2182	12.5648
13	23	28.1924	13.4828		13	28	38.1141	12.311
13	24	28.151	14.5426		13	29	41.7161	11.4759
13	25	34.1993	13.456		13	30
13	26	34.5515	12.4197		16	1	21.7291	33.7341
13	27	35.6286	12.6348		16	2	22.3657	32.1359
13	28	37.2857	12.7949		16	3	22.4566	28.5522
13	29	41.5112	11.8312		16	4	23.1842	26.2962
13	30	45.9439	11.3504		16	5	23.1842	32.4014
16	1	4.45047	31.6125		16	6	24.6575	24.9932
16	2	13.9211	27.7405		16	7	25.0031	26.6244
16	3	16.7099	26.663		16	8	25.4396	21.4566
16	4	16.7848	28.3008		16	9	26.3308	20.0181
16	5	19.3115	28.202		16	10	26.6582	21.9144
16	6	21.0709	23.3376		16	11	26.9856	21.5095
16	7	25.2447	22.2966		16	12	29.6411	17.418
16	8	26.0683	21.3236		16	13	29.7503	17.4449
16	9	27.0977	21.0081		16	14	30.2596	16.8333
16	10	27.7154	23.4911		16	15	30.4778	19.3689
16	11	31.6084	20.7951		16	16	31.4054	16.5036
16	12	32.7314	19.7231		16	17	31.4236	14.8494
16	13	33.1432	20.8121		16	18	31.751	18.9766
16	14	33.3491	21.4633		16	19	31.9147	19.6215
16	15	33.7234	18.3077		16	20	32.1694	14.8078
16	16	33.7983	18.98		16	21	33.9337	14.2881
16	17	34.4721	17.1346		16	22
16	18	34.5095	17.3262		16	23	47.8843	11.2966
16	19	34.5095	17.3287		16	24	47.8116	10.8187
16	20	34.94	16.7541		16	25
16	21	35.1085	16.7452		17	1	25.6225	27.5523
16	22	35.6512	14.9416		17	2	25.6225	30.3571
16	23	36.1192	15.5127		17	3	25.7797	32.4438
16	24	36.2876	14.6655		17	4	30.6536	27.8059
16	25	36.4561	14.0629		17	5	30.6143	27.4116
16	26	36.9614	14.4975		17	6	31.0466	25.7875
16	27	36.9427	14.9372		17	7	31.2431	23.5459
16	28	37.2983	13.4993		17	8	37.8071	22.6443
16	29	37.3357	12.9039		17	9	37.6892	21.5065
16	30	37.5229	12.5875		17	10	38.0036	21.4903
16	31	37.9908	12.6554		17	11	38.4753	19.2333
16	32	38.6646	12.1013		17	12	38.5539	18.7664
16	33	43.9615	10.9269		17	13	38.5539	20.2576
16	34	47.9107	10.8069		17	14	38.5932	18.6362
16	35	48.3786	10.4742		17	15	38.6325	18.0399
16	36	47.6674	9.83941		17	16	39.1435	17.6489
16	37	48.0417	8.96227		17	17	39.1828	16.9189
17	1	23.3115	31.8371		17	18	39.2221	16.3041
17	2	23.7336	26.7271		17	19	39.851	15.8717
17	3	23.6952	27.7805		17	20	40.4012	15.0981
17	4	27.2636	27.9921		17	21	40.4798	13.9942
17	5	30.1796	24.4103		17	22	40.755	14.2754
17	6	30.218	27.3863		17	23	40.755	14.2885
17	7	30.3331	24.1114		17	24	41.1087	13.7199
17	8	30.3331	23.6057		17	25	46.0219	12.2319
17	9	30.0645	22.425		17	26	47.4762	11.5574
17	10	30.1796	20.1215		17	27	47.6727	11.4562
17	11	30.4099	19.9906		19	1	27.7467	32.0643
17	12	30.7552	18.5905		19	2	28.5044	30.2427
17	13	31.0621	20.8378		19	3	28.9124	28.3338
17	14	31.1772	16.6801		19	4	28.8832	30.0234
17	15	31.3691	17.6649		19	5	28.9706	31.7808
17	16	31.6377	16.6437		19	6	29.5535	28.1819
17	17	32.3283	15.7868		19	7	30.1072	27.0005
17	18	32.7504	15.3099		19	8	29.9906	26.5263
17	19	32.9039	16.1655		19	9	30.3403	26.3084
17	20	35.3211	13.9771		19	10	30.4568	23.6554
17	21	40.3859	13.8086		19	11	31.0688	22.8387
17	22	43.0717	12.7497		19	12	31.5642	21.2498
17	23				19	13	31.8265	20.6288
19	1	13.4112	37.0816		19	14	32.555	19.089
19	2	14.6719	35.3944		19	15	32.555	21.3571
19	3	14.6719	34.5805		19	16	32.6716	22.0903
19	4	18.3718	30.6554		19	17	32.6424	18.6933
19	5	19.3037	28.9458		19	18	32.7007	19.0618
19	6	19.3311	30.0842		19	19	32.759	17.9527
19	7	21.551	27.5621		19	20	33.4875	17.49
19	8	23.3872	25.8803		19	21	33.5458	17.21
19	9	23.5243	26.021		19	22	33.8081	16.4518
19	10	23.6887	22.2036		19	23	34.1578	16.722
19	11	23.6339	24.8055		19	24	34.8863	15.73
19	12	23.6613	24.4278		19	25	36.4891	14.362
19	13	23.8532	21.4653		19	26	36.4017	15.0804
19	14	23.8806	22.9239		19	27	36.8096	13.8981
19	15	23.8258	21.4265		19	28	37.0428	14.1174
19	16	27.6079	20.6665		19	29	37.6547	13.0871
19	17	28.3753	19.4649		19	30	40.4523	12.0218
19	18	28.6493	18.6076
19	19	28.6493	18.4368
19	20	28.6493	19.2293
19	21	29.033	17.7774
19	22	28.9782	17.611
19	23	30.7322	15.7763
19	24	30.8967	16.6105
19	25	31.4448	17.2112
19	26	40.4342	15.05
19	27	42.9008	13.9245
19	28	48.6013	12.3926

## Sheet: 80%
Part#	MU#	Rec Thres	MFR		Part#	MU#	Rec Thres	MFR
4	1	42.3485	26.7215		4	1	43.9275	30.2298
4	2	43.4829	24.5914		4	2	43.9672	28.5331
4	3	56.7426	24.2117		4	3	46.5472	24.9789
4	4	57.0555	24.151		4	4	47.4601	23.8043
4	5	58.3854	21.5162		4	5	47.3014	22.2807
4	6	58.9721	23.6358		4	6	48.8494	20.9564
4	7	59.9109	20.456		4	7	48.77	26.6206
4	8	60.0673	20.5186		4	8	49.1669	21.1633
4	9	60.1847	21.5295		4	9	49.2463	19.9167
4	10	60.3802	19.0843		4	10	50.1989	23.9677
4	11	60.9278	17.6162		4	11	55.7559	18.7922
4	12	61.0061	21.5301		4	12	58.6137	17.5839
4	13	61.2016	17.5192		4	13	58.6931	17.5074
4	14	62.6098	17.7137		4	14	58.4549	16.9077
4	15	62.2577	17.3971		4	15	58.2565	17.4983
4	16	62.2186	17.0319		4	16	59.2488	17.1954
4	17	62.2968	16.324		4	17	58.1374	16.7038
4	18	62.4924	17.1384		4	18	58.4946	17.5166
4	19	62.4924	15.5652		4	19	58.0977	15.3223
4	20	62.2577	14.1117		4	20	58.1771	15.4647
4	21	62.2186	13.844		4	21	58.8122	13.801
4	22	62.2186	15.8971		4	22	58.8519	15.1451
4	23	62.5315	13.6783		4	23	58.8519	13.7668
4	24	62.5315	13.729		4	24	59.4075	13.1055
4	25	62.5706	13.4565		4	25	60.2014	13.2784
4	26	62.2968	13.3521		4	26	60.8762	13.2805
4	27	63.1574	12.3572		4	27	63.734	14.1593
4	28	65.9736	11.0416		4	28
4	29	66.0127	11.2534		4	29	66.1552	11.1038
4	30	65.8954	11.6617		4	30	71.8709	10.8553
4	31	65.8171	11.5355		4	31
4	32	65.9345	12.0623		4	32
4	33	68.4769	10.4867		4	33
4	34				6	1	30.1962	30.7556
4	35	68.2813	10.1671		6	2	35.5035	29.7073
4	36	68.3987	10.2769		6	3	36.3414	27.2198
4	37	68.3596	11.5594		6	4	38.1463	28.8232
4	38				6	5	46.784	26.1258
6	1	35.388	30.5828		6	6	47.4071	24.7201
6	2	36.0138	27.8981		6	7	47.5361	24.1087
6	3	38.2265	27.4067		6	8	46.5047	23.1143
6	4	38.6289	25.4601		6	9	46.2683	22.4965
6	5	38.8524	26.6986		6	10	49.9211	22.297
6	6	39.5899	24.2328		6	11	55.035	21.0724
6	7	39.7911	28.0891		6	12	55.3143	19.9052
6	8	39.5229	22.9734		6	13	55.4432	19.329
6	9	39.7464	22.5907		6	14	56.2382	20.1873
6	10	40.6404	21.7041		6	15	56.2597	18.0091
6	11	40.5957	21.4744		6	16	57.8497	16.7616
6	12	40.7522	19.8362		6	17	58.0216	16.8351
6	13	41.5792	19.021		6	18	58.3654	16.0039
6	14	42.1603	18.0659		6	19	58.3654	16.0848
6	15	42.4956	19.2862		6	20	58.9885	18.8491
6	16	45.8035	17.352		6	21	59.1174	14.8895
6	17	47.7257	18.1753		6	22	59.891	15.726
6	18	47.6587	17.0452		6	23	60.4711	14.1107
6	19	47.7257	18.3577		6	24	60.2348	14.2706
6	20	48.6198	15.9023		6	25
6	21	51.1901	15.2884		6	26	61.524	14.6359
6	22	51.0784	15.8591		6	27
6	23	51.6819	16.1135		6	28
6	24	51.7936	14.8522		6	29
6	25	56.9344	13.8129		6	30
6	26	56.9567	14.3715		8	1
6	27	56.9344	13.6008		8	2	35.5732	30.7686
6	28	59.1471	13.5427		8	3	48.6698	28.408
6	29	59.2365	13.8429		8	4	48.4994	28.4479
6	30	59.7506	13.334		8	5	47.9395	26.8388
6	31	59.0354	12.2685		8	6	47.5013	26.1305
6	32				8	7	56.0214	23.3583
6	33	62.0304	12.7266		8	8	56.1187	22.9005
6	34				8	9	56.9464	21.9581
6	35				8	10	56.5082	21.7575
8	1	26.0394	30.4877		8	11	56.0701	20.3687
8	2	25.9521	28.0996		8	12	56.1918	21.8299
8	3	25.8866	30.0276		8	13	56.1187	19.4341
8	4	27.1312	27.0605		8	14	57.4089	18.6333
8	5	27.961	26.1827		8	15	60.111	17.2567
8	6	30.9962	21.5517		8	16	60.5492	17.5431
8	7	31.0399	23.4798		8	17	60.5735	17.3575
8	8	31.3674	24.3732		8	18	60.7439	18.2101
8	9	37.8746	20.4687		8	19	60.7683	15.6787
8	10	38.6171	20.1692		8	20	60.7926	14.1683
8	11	40.2766	18.4937		8	21	62.4236	13.6574
8	12	40.6041	19.246		8	22	62.4236	14.6847
8	13	42.2637	17.0781		8	23	63.7868	12.93
8	14	42.7223	16.3896		8	24	64.0302	12.4607
8	15	42.7659	15.9077		8	25	64.3223	11.6582
8	16	42.8533	16.5707		8	26
8	17	42.7223	15.9646		10	1	30.2512	40.9932
8	18	43.159	14.7276		10	2	33.8647	38.3768
8	19	43.028	20.2676		10	3	33.932	36.1997
8	20	42.5257	17.0635		10	4	34.3809	33.6994
8	21	41.1501	14.8328		10	5	35.9072	30.0098
8	22	41.3466	13.1225		10	6	35.8398	27.6257
8	23	41.3466	18.4943		10	7	35.9745	32.5829
8	24	42.4821	16.3298		10	8	36.1765	28.1426
8	25	42.5912	14.4755		10	9	36.8498	26.3243
8	26	48.3342	13.9689		10	10	36.9396	24.1557
8	27	57.8547	12.3797		10	11	36.9396	24.0125
8	28	57.2651	12.8764		10	12	38.8698	22.9745
8	29	58.5753	12.4869		10	13	43.0445	21.0328
8	30				10	14	46.9274	18.8588
10	1	31.5579	35.3098		10	15	47.1743	20.6262
10	2	40.5892	33.4446		10	16	47.6905	18.3336
10	3	41.1457	31.3831		10	17	49.0371	19.4045
10	4	41.2527	33.1897		10	18	53.3465	17.8577
10	5	41.2313	30.1126		10	19	66.4989	16.4668
10	6	42.3227	26.2537		10	20
10	7	42.3441	26.5558		12	1
10	8	42.3655	28.8252		12	2	45.1104	30.6322
10	9	42.3441	26.1933		12	3	45.5397	29.5363
10	10	42.9648	23.9845		12	4	46.4973	28.5657
10	11	43.7994	22.6217		12	5	47.422	26.2602
10	12	43.778	23.1433		12	6	47.6861	26.9747
10	13	45.9395	21.1332		12	7	47.9833	27.2911
10	14	45.9823	20.0166		12	8	48.1815	24.8495
10	15	47.5232	19.6249		12	9	49.4033	22.518
10	16	48.1225	19.5425		12	10	49.2712	22.7429
10	17	48.2723	18.3527		12	11	50.0307	22.3082
10	18	49.1283	17.3073		12	12	50.0638	21.4878
10	19	50.177	16.7412		12	13	50.0307	23.6546
10	20	50.284	16.2733		12	14	50.2619	20.2664
10	21	50.8618	16.4342		12	15	50.2289	20.4974
10	22	50.926	15.7104		12	16	51.1865	19.8523
10	23	51.9747	15.5897		12	17	50.9554	18.6013
10	24	52.6809	17.3595		12	18	51.4507	15.7326
10	25	58.4592	14.5265		12	19	51.3517	16.5133
10	26	61.6908	14.5985		12	20	51.3186	19.393
10	27	62.6753	13.698		12	21	51.4507	17.8148
10	28	68.689	11.4144		12	22	52.4744	15.2021
12	1	30.4899	31.9075		12	23	52.4084	15.6153
12	2	31.8174	32.5801		12	24	54.9511	15.5469
12	3	33.0523	28.3226		12	25	55.6446	14.0815
12	4	33.0214	30.95		12	26	56.1069	14.7575
12	5	34.812	28.6815		12	27	57.7911	14.2112
12	6	40.7085	29.5272		12	28	58.5506	14.3076
12	7	40.0602	28.2846		12	29	59.9045	13.3436
12	8	41.4494	26.0721		12	30	60.9943	13.505
12	9	41.542	24.2653		12	31	67.0044	12.7875
12	10	41.6346	26.6452		12	32	67.6649	11.1206
12	11	41.542	24.1282		12	33	70.736	8.97011
12	12	42.4682	23.2715		13	1
12	13	42.4682	22.0931		13	2	37.2428	27.3032
12	14	43.3326	23.7301		13	3	37.3053	27.2794
12	15	43.8265	21.1127		13	4	37.0554	27.7619
12	16	44.197	22.188		13	5	37.5551	23.7105
12	17	44.2279	20.8037		13	6	37.5759	24.9111
12	18	44.3205	20.0041		13	7	37.6384	26.0069
12	19	46.2345	18.0614		13	8	37.8674	24.0066
12	20	46.1419	18.0867		13	9	38.9293	22.9807
12	21	47.809	17.756		13	10	39.8662	21.6951
12	22	48.0868	18.1073		13	11	38.492	22.0621
12	23	48.1177	17.1201		13	12	38.5337	20.3536
12	24	48.3338	19.0006		13	13	40.6366	18.8948
12	25	49.6922	16.9749		13	14	40.6366	20.2031
12	26	49.4761	19.247		13	15	40.6366	18.5575
12	27	50.0009	16.8959		13	16	40.699	18.7378
12	28	50.0009	16.7199		13	17	40.6157	19.7277
12	29	50.7109	15.5503		13	18	41.053	20.5115
12	30	50.5875	14.7376		13	19	41.4277	17.2756
12	31	51.3284	14.8748		13	20	41.6568	17.3075
12	32	51.3593	14.0333		13	21	43.0101	16.1136
12	33	51.8841	15.527		13	22	43.0309	16.5602
12	34	55.8974	14.1508		13	23	42.7811	16.147
12	35	57.4101	14.1148		13	24	42.6978	16.3853
12	36	57.8732	13.4039		13	25	43.8221	15.1492
12	37	60.5282	14.0509		13	26	43.9262	15.5494
12	38	64.665	13.5896		13	27	46.8619	14.1531
12	39				13	28	46.8203	14.0383
12	40				13	29	48.944	13.2828
12	41	69.2032	12.9755		13	30	48.7566	13.3072
13	1	22.5748	30.0836		13	31	49.2354	13.6962
13	2	32.7037	30.5472		13	32	50.8178	14.1692
13	3	33.0558	28.3317		13	33	51.3175	13.205
13	4	33.3873	25.7146		13	34	51.4008	14.3249
13	5	33.2008	24.9685		13	35	60.4369	12.6261
13	6	33.7808	24.5163		13	36	60.3744	12.1739
13	7	34.0708	22.3602		13	37	60.4785	13.0051
13	8	34.1951	22.8171		13	38	60.9574	12.1401
13	9	34.2365	19.9791		13	39	61.7902	11.8841
13	10	34.2779	21.3557		13	40	62.9978	11.7449
13	11	34.9615	17.4849		16	1	30.427	30.8756
13	12	35.5622	18.9165		16	2	31.5547	29.8513
13	13	35.5415	20.3898		16	3	32.3914	29.4909
13	14	36.3493	18.2416		16	4	32.4095	27.1124
13	15	36.3079	17.3459		16	5	33.5372	25.3119
13	16	36.7428	17.8948		16	6	33.519	27.5496
13	17	37.8199	16.7231		16	7	33.9738	25.0442
13	18	38.6278	14.6682		16	8	34.5376	23.2753
13	19	38.7106	14.477		16	9	35.5744	21.8267
13	20	38.7935	16.4619		16	10	36.2291	22.7225
13	21	40.2849	17.149		16	11	36.5747	20.6057
13	22	46.2711	14.7897		16	12	36.9931	20.8267
13	23	46.3332	14.2123		16	13	37.2477	19.4313
13	24	46.3953	14.726		16	14	37.7752	23.2296
13	25	56.3378	13.2747		16	15	41.231	19.5494
13	26	57.0421	14.1036		16	16	42.9589	16.3132
13	27	57.5185	13.2483		16	17	42.9953	18.5243
13	28	57.4978	13.2295		16	18	43.0681	18.1509
13	29	58.0363	12.505		16	19	43.9775	17.4314
13	30	58.4506	11.9751		16	20	44.0321	16.4003
13	31				16	21	45.1779	15.5094
16	1	12.1171	29.2382		16	22	45.1961	16.0272
16	2	16.4781	26.8659		16	23	45.3598	14.8473
16	3	16.5717	27.4136		16	24	47.1241	14.1261
16	4	24.9568	25.4429		16	25	50.3435	14.6767
16	5	25.7429	24.62		16	26	58.1828	13.2543
16	6	36.9729	24.4468		16	27	59.0195	12.7853
16	7	36.9542	23.8879		16	28	59.3832	13.2888
16	8	37.0852	22.1304		16	29	66.4404	10.9981
16	9	40.3232	21.2111		17	1	37.3204	31.9734
16	10	40.5104	20.655		17	2	37.399	27.6253
16	11	40.4917	18.9615		17	3	37.3597	30.5948
16	12	40.4355	23.8671		17	4	38.1065	24.0039
16	13	40.5666	19.53		17	5	38.1851	25.8049
16	14	40.4542	21.5565		17	6	38.5388	22.6011
16	15	40.604	19.3473		17	7	38.9712	23.274
16	16	40.5291	17.4985		17	8	39.6	21.7481
16	17	40.6414	17.4775		17	9	39.6787	27.5895
16	18	41.2965	16.8834		17	10	40.5434	20.0814
16	19	41.1468	16.5663		17	11	40.622	21.2121
16	20	41.465	15.2913		17	12	40.622	20
16	21	41.596	14.6537		17	13	43.6092	18.2394
16	22	41.5398	14.7886		17	14	43.5699	17.4668
16	23	41.596	17.9601		17	15	43.5699	15.7208
16	24	42.2323	14.2021		17	16	44.0415	17.3102
16	25	42.5318	16.2158		17	17	44.8669	15.9103
16	26	43.2805	13.8349		17	18	45.0635	19.0403
16	27	43.973	13.4707		17	19	46.2819	18.7084
16	28	44.0104	13.5545		17	20	46.6357	15.4848
16	29	46.0131	13.0146		17	21	47.579	15.2797
16	30	46.2939	13.4078		17	22	51.4309	14.3401
16	31	46.949	15.0015		17	23	53.8285	15.2909
16	32	47.473	13.0594		17	24	56.2654	13.7262
16	33	49.8313	13.1416		17	25	56.5799	12.5494
16	34	55.072	11.9963		17	26	56.7764	13.0271
16	35	56.1389	11.6427		17	27	55.9903	12.1822
16	36	57.7298	11.3711		17	28	59.9601	12.1773
16	37	58.2726	10.8601		17	29
16	38	58.9651	11.1157		19	1	27.9798	35.4284
16	39				19	2	29.1455	32.9251
16	40	64.4117	10.3849		19	3	29.6992	32.2098
17	1	30.947	31.6002		19	4	37.0719	30.2953
17	2	31.8295	30.4911		19	5	37.1302	28.9195
17	3	33.9782	26.1081		19	6	38.0627	28.3926
17	4	36.6257	27.023		19	7	38.3541	27.4107
17	5	36.971	23.7245		19	8	38.733	29.7452
17	6	37.3547	22.187		19	9	38.9369	23.6121
17	7	37.2012	20.9561		19	10	38.9952	25.6892
17	8	37.1245	22.2534		19	11	39.1992	24.3231
17	9	37.1245	20.3026		19	12	39.2575	24.6685
17	10	37.3547	24.3509		19	13	39.3449	22.5645
17	11	37.8919	16.4931		19	14	39.6655	21.3393
17	12	37.9302	18.8595		19	15	39.8112	21.1821
17	13	41.5369	18.0071		19	16	40.2192	20.1094
17	14	44.3379	14.7865		19	17	40.7437	19.3001
17	15	45.182	16.3899		19	18	40.7728	18.7548
17	16	46.0261	14.4825		19	19	42.1716	16.7682
17	17	46.218	16.2721		19	20	42.2008	18.0043
17	18	48.4434	13.2618		19	21	42.1425	15.9568
17	19	48.2516	14.9948		19	22	43.2498	16.9198
17	20	57.3067	12.63		19	23	43.5121	15.8167
17	21				19	24	43.9784	15.7821
17	22				19	25	44.0658	15.1948
17	23	63.8679	11.483		19	26	50.4769	13.2753
19	1	29.8068	33.0946		19	27	51.6134	13.5342
19	2	30.3823	32.783
19	3	39.2346	30.818
19	4	39.4539	32.6112
19	5	39.5361	30.2775
19	6	40.5228	28.732
19	7	40.6324	28.5341
19	8	40.2761	28.2839
19	9	41.0983	25.3744
19	10	41.2353	25.7399
19	11	41.7286	24.3174
19	12	42.1123	22.8786
19	13	42.5234	23.5761
19	14	42.8249	22
19	15	43.1264	21.4762
19	16	43.2086	22.4879
19	17	43.6471	19.8958
19	18	44.0034	20.1323
19	19	45.7848	17.8618
19	20	46.3055	17.7357
19	21	46.333	18.6091
19	22	46.47	17.8601
19	23	46.7166	17.7396
19	24	47.0181	17.678
19	25	47.1552	17.0845
19	26	53.2668	15.9545
19	27	53.2668	14.9956
19	28	53.3491	14.792
19	29	54.966	14.2773
19	30

## Sheet: 50% Recruit Bins
Part#	MU#	Rec Thres	MFR	Count	Mean RT	MFR		Part#	MU#	Rec Thres	MFR	Count	Mean RT	MFR				Bin	Count		Count:%Total		% on Per Force		RT		MFR
18	1	0.0335018	37.0746					12	4	1.71761	27.9433								V1	V2	V1	V2	V1	V2	V1	V2	V1	V2
18	2	2.45077	32.7747					12	5	5.71336	30.5214		#N/A				10	<10	4	3	1.47601	1.11524	1.47601	1.11524	2.8	4.8	34.1	29.3
18	3	4.3874	35.1366					12	6	7.03427	29.4562	3	4.82174	29.3069			20	10-20%	20	31	7.38007	11.5242	8.85609	12.6394	15.6	17.2	30.8	29.4
16	1	4.45047	31.6125	4	2.83054	34.1496		18	1	10.8111	33.1105			1.29552			30	20-30%	116	127	42.8044	47.2119	51.6605	59.8513	25.6	25.8	23.1	22.5
18	4	11.1303	29.3309			2.43974		18	2	12.2601	30.2795						40	30-40%	108	88	39.8524	32.7138	91.5129	92.5651	33.7	33.9	17.6	17.4
13	1	12.2223	31.1895					12	7	12.483	26.7176						50	40-50%	23	20	8.48708	7.43494	100	100	44.6	43.8	12.5	13
13	2	12.968	27.5					8	1	12.5934	36.4417							Total	271	269	100	100			29.3324	28.5926	20.7262	21.0002
13	3	13.1544	28.7576					8	2	12.6664	33.332
19	1	13.4112	37.0816					18	3	13.3163	30.9365
16	2	13.9211	27.7405					12	8	14.1011	27.4251
18	5	14.014	27.7306					6	1	16.8314	36.4836
19	2	14.6719	35.3944					12	9	17.1722	25.3139
19	3	14.6719	34.5805					18	4	17.3248	29.3585
8	4	15.5581	29.2801					6	2	17.4331	33.615
10	1	15.8059	39.5808					6	3	17.476	31.9536
12	1	16.0149	36.7982					18	5	17.5279	27.2656
18	6	16.6999	31.879					6	4	17.7769	30.1508
16	3	16.7099	26.663					18	6	18.0696	27.774
16	4	16.7848	28.3008					13	1	18.2097	28.3527
8	5	18.1129	26.9878					13	2	18.2097	30.6377
19	4	18.3718	30.6554					6	5	18.314	28.3616
19	5	19.3037	28.9458					10	1	18.4546	40.8983
16	5	19.3115	28.202					13	3	18.7094	28.3813
19	6	19.3311	30.0842	20	15.6085	30.8341		8	3	18.9469	33.6826
6	1	20.8374	34.2634			3.81244		6	8	19.0016	24.8157
10	2	20.9773	36.765					6	7	19.0231	30.6595
16	6	21.0709	23.3376					6	6	19.0446	26.9836
10	3	21.1919	35.1564					6	9	19.4528	23.9657
19	7	21.551	27.5621					6	10	19.4958	23.3068
10	4	21.6639	34.1687					12	10	19.6489	23.9735
13	5	21.8955	25.5537					8	5	19.7015	30.1988
13	4	21.937	25.6399					8	4	19.7502	30.7257
6	2	22.1114	32.6142					12	11	19.9131	23.3819		0.0371212	0.221957
18	7	22.1281	27.53					6	11	19.99	21.6617	31	17.2164	29.3595
8	6	22.2618	24.7048					6	12	20.1189	23.8637			4.35989
6	3	22.335	33.399					10	2	20.2277	36.0645
10	5	22.4579	31.7267					8	6	20.3345	29.8247
12	2	22.4671	33.7284					8	7	20.3588	28.8566
18	8	22.5805	22.9053					8	8	21.2352	31.4244
13	6	22.8276	22.4598					6	13	21.2792	25.4956
13	7	22.8276	23.0836					8	9	21.4299	26.7186
8	7	22.8295	25.3126					13	4	21.5201	27.331
8	8	22.8295	24.2196					12	12	21.6633	24.4486
13	8	22.8484	24.3871					16	1	21.7291	33.7341
12	4	22.9919	32.4421					18	7	21.7531	26.1428
18	9	23.0046	25.6907					13	5	21.7908	24.7674
12	3	23.0845	33.812					13	6	22.0407	25.3346
10	6	23.166	28.7778					13	7	22.1031	22.9786
8	9	23.2444	22.6616					8	10	22.1359	25.6899
17	1	23.3115	31.8371					18	8	22.3489	24.1905
19	8	23.3872	25.8803					16	2	22.3657	32.1359
8	10	23.3972	24.2925					8	12	22.4036	27.8455
13	9	23.4698	21.7983					8	11	22.4523	24.8947
18	11	23.4852	24.9653					16	3	22.4566	28.5522
18	10	23.4993	22.2874					8	13	22.501	27.1839
19	9	23.5243	26.021					8	14	22.8175	24.6564
8	13	23.5501	21.41					18	9	22.8771	21.8674
8	12	23.5719	22.6694					13	8	22.9984	20.3701
10	7	23.5737	30.6791					13	9	22.9984	20.0833
19	11	23.6339	24.8055					13	10	22.9984	20.75
8	11	23.6374	21.3291					18	10	22.9989	23.0245
19	12	23.6613	24.4278					8	16	23.1096	23.0945
19	10	23.6887	22.2036					8	15	23.1339	24.0914
17	3	23.6952	27.7805					16	4	23.1842	26.2962
17	2	23.7336	26.7271					16	5	23.1842	32.4014
12	5	23.7637	31.3821					13	11	23.3315	21.7144
13	10	23.8012	21.1935					13	12	23.3524	18.07
19	15	23.8258	21.4265					18	11	23.6354	22.325
19	13	23.8532	21.4653					8	17	23.8642	22.3921
19	14	23.8806	22.9239					13	13	23.8937	22.2164
13	11	24.3604	20.9295					8	18	24.205	23.1282
18	12	24.5878	20.8468					18	12	24.2584	20.2624
8	14	24.6637	20.7533					18	13	24.3667	21.1132
8	15	24.7074	18.2354					8	19	24.3754	22.5445
8	16	24.7074	19.7709					12	13	24.4042	22.6249
8	17	24.8384	18.1871					8	20	24.4728	21.5168
13	12	24.899	19.9902					16	6	24.6575	24.9932
8	18	24.9913	19.1096					13	14	24.7265	18.4469
16	7	25.2447	22.2966					13	15	24.7473	18.1616
8	19	25.5372	18.316					16	7	25.0031	26.6244
8	20	25.5809	18.283					18	14	25.0709	20.2839
13	13	25.624	19.4876					18	15	25.1251	19.8297
6	4	25.7994	30.13					8	21	25.13	21.2569
6	5	26.0229	29.9377					6	15	25.2972	19.8342
16	8	26.0683	21.3236					13	17	25.3511	17.1986
8	21	26.1486	16.0494					6	14	25.3617	20.9624
13	14	26.2039	17.6669					13	16	25.3719	17.9351
8	22	26.4325	15.9222					16	8	25.4396	21.4566
13	15	26.4525	16.928					6	16	25.4906	19.778
8	23	26.4543	15.7368					13	18	25.5177	16.0406
8	24	26.4543	16.0698					13	19	25.601	17.2338
8	25	26.5198	17.4055					17	1	25.6225	27.5523
8	26	26.7819	15.0006					17	2	25.6225	30.3571
13	17	26.7839	16.1817					8	22	25.7143	20.7534
13	18	26.7839	18.6984					17	3	25.7797	32.4438
13	16	26.8253	16.533					8	23	25.909	20.0719
6	6	27.0734	28.5011					12	14	25.9893	21.2501
16	9	27.0977	21.0081					12	15	26.2535	19.0762
12	6	27.0979	26.395					6	17	26.3286	17.7912
6	7	27.1628	27.8446					16	9	26.3308	20.0181
6	8	27.2075	27.6938					12	16	26.3856	20.3721
17	4	27.2636	27.9921					8	24	26.5906	18.2618
12	7	27.5918	29.3602					10	3	26.6244	34.9368
19	16	27.6079	20.6665					8	25	26.6393	19.5685
8	27	27.6553	14.4431					16	10	26.6582	21.9144
8	28	27.699	13.6249					10	4	26.6917	37.2718
12	8	27.7153	25.0089					8	26	26.7854	19.9231
12	11	27.7153	26.9006					10	5	26.8937	32.7841
16	10	27.7154	23.4911					8	27	26.9071	18.7383
13	20	27.716	15.1778					16	11	26.9856	21.5095
12	9	27.7462	25.7545					12	17	27.046	18.5241
12	10	27.7462	28.023					6	18	27.1881	19.3124
13	19	27.7782	15.1883					8	28	27.2235	16.9501
8	29	27.7863	15.1028					8	30	27.2479	19.4336
13	21	27.8817	14.4251					8	29	27.2722	17.2858
8	30	27.8955	15.0288					6	19	27.274	17.1923
13	22	27.9439	14.3815					8	31	27.3696	18.0645
6	9	27.9451	25.7608					18	16	27.4137	16.8405
13	24	28.151	14.5426					6	20	27.4674	19.0402
13	23	28.1924	13.4828					18	17	27.4949	17.7312
10	8	28.2731	29.6608					18	18	27.5355	16.7434
19	17	28.3753	19.4649					19	1	27.7467	32.0643
10	9	28.4447	28.0949					6	21	27.7897	17.6078
8	31	28.5287	13.7532					8	32	27.8078	17.9734
6	11	28.5932	27.0077					18	19	27.8199	16.1962
6	10	28.6156	24.4825					8	33	27.8321	16.7339
19	18	28.6493	18.6076					8	34	27.8321	17.0945
19	19	28.6493	18.4368					6	22	27.8756	16.4823
19	20	28.6493	19.2293					13	20	27.8912	14.5917
12	12	28.9193	23.4457					10	6	27.9486	31.8705
19	22	28.9782	17.611					18	20	28.0366	18.6395
18	13	28.9841	18.9826					12	18	28.1358	18.5926
19	21	29.033	17.7774					8	35	28.2216	16.4698
10	10	29.067	25.8622					13	21	28.266	16.0023
18	16	29.1255	18.2494					13	22	28.3076	13.5243
18	14	29.1396	20.4716					13	23	28.3076	14.866
18	15	29.182	20.0294					13	24	28.3909	14.6176
10	11	29.7108	25.4538					19	2	28.5044	30.2427
10	12	29.7108	26.0042					12	19	28.7962	20.7773
6	12	29.9567	22.8256	116	25.5561	23.0556		19	4	28.8832	30.0234
17	9	30.0645	22.425			5.60908		19	3	28.9124	28.3338
17	5	30.1796	24.4103					19	5	28.9706	31.7808
17	10	30.1796	20.1215					10	8	29.0259	29.1151
17	6	30.218	27.3863					12	20	29.0274	22.5731
17	7	30.3331	24.1114					10	7	29.0933	28.3613
17	8	30.3331	23.6057					12	21	29.0934	19.7513
17	11	30.4099	19.9906					13	25	29.1196	13.3015
6	13	30.426	23.4181					10	9	29.3626	31.0877
6	14	30.5825	22.7166					19	6	29.5535	28.1819
6	15	30.5825	21.4122					18	21	29.5804	15.9808
6	17	30.6048	20.6999					16	12	29.6411	17.418
19	23	30.7322	15.7763					12	22	29.6879	18.7142
17	12	30.7552	18.5905					12	23	29.7209	16.6462
19	24	30.8967	16.6105					10	12	29.7217	24.323
6	16	30.9177	25.3188					16	13	29.7503	17.4449
10	13	30.9553	23.1251					12	24	29.8199	18.056
12	13	30.9568	23.6143					12	25	29.853	16.401
17	13	31.0621	20.8378					10	10	29.8564	25.4311
17	14	31.1772	16.6801					10	11	29.9686	26.6691
18	17	31.3307	17.9489					10	15	29.9686	23.0922		0.394832	0.430268
17	15	31.3691	17.6649					19	8	29.9906	26.5263	127	25.8422	22.4987
19	25	31.4448	17.2112					10	14	30.0135	21.0427			5.37603
6	19	31.4542	19.9228					19	7	30.1072	27.0005
6	18	31.4765	19.2481					10	13	30.1482	23.1764
6	20	31.5212	19.0576					16	14	30.2596	16.8333
6	21	31.5659	19.2044					10	16	30.2828	19.8949
16	11	31.6084	20.7951					18	22	30.2981	14.9929
17	16	31.6377	16.6437					19	9	30.3403	26.3084
18	18	31.6558	15.6602					10	17	30.3502	20.8145
10	14	31.7064	23.6262					12	26	30.3813	20.1008
18	19	31.7972	17.1415					19	10	30.4568	23.6554
12	14	32.1917	22.3604					16	15	30.4778	19.3689
12	15	32.1917	22.7408					8	36	30.5099	16.5452
12	16	32.2535	20.8476					10	18	30.597	19.9296
17	17	32.3283	15.7868					17	5	30.6143	27.4116
6	22	32.3929	18.6404					17	4	30.6536	27.8059
12	17	32.4078	21.3672					6	23	30.6904	16.2187
6	23	32.4153	17.849					12	27	30.8437	15.8655
10	16	32.5647	20.1245					6	24	30.9268	15.56
10	17	32.5647	21.5732					17	6	31.0466	25.7875
10	15	32.5861	22.5431					19	11	31.0688	22.8387
10	18	32.6076	22.1916					18	23	31.2325	15.5131
18	21	32.6878	16.3609					12	28	31.2399	15.8973
16	12	32.7314	19.7231					17	7	31.2431	23.5459
18	20	32.7443	15.5127					16	16	31.4054	16.5036
17	18	32.7504	15.3099					16	17	31.4236	14.8494
12	18	32.9018	19.6816					19	12	31.5642	21.2498
17	19	32.9039	16.1655					6	25	31.5714	14.9832
6	24	32.907	17.4079					18	24	31.6117	14.1335
16	13	33.1432	20.8121					12	32	31.7022	14.8884
16	14	33.3491	21.4633					16	18	31.751	18.9766
10	20	33.5518	18.0179					18	25	31.7878	14.1958
10	19	33.6376	20.5288					19	13	31.8265	20.6288
16	15	33.7234	18.3077					12	31	31.8343	15.26
16	16	33.7983	18.98					16	19	31.9147	19.6215
6	25	33.8457	17.7307					8	37	31.9218	15.3949
8	32	33.966	13.6089					8	38	31.9704	15.4205
12	22	34.0131	17.2347					16	20	32.1694	14.8078
10	21	34.0453	17.0329					18	26	32.2617	13.0245
10	22	34.0453	17.759					12	30	32.5278	14.8872
6	26	34.0692	16.983					19	14	32.555	19.089
6	27	34.0692	16.2492					19	15	32.555	21.3571
6	29	34.0692	15.5299					12	29	32.5608	14.7363
6	28	34.0916	16.692					19	17	32.6424	18.6933
8	33	34.097	13.6749					19	16	32.6716	22.0903
13	25	34.1993	13.456					19	18	32.7007	19.0618
12	21	34.3527	17.8448					19	19	32.759	17.9527
10	23	34.3672	16.5118					6	26	33.0755	16.2619
16	17	34.4721	17.1346					12	33	33.0892	15.0269
16	18	34.5095	17.3262					19	20	33.4875	17.49
16	19	34.5095	17.3287					19	21	33.5458	17.21
12	19	34.538	17.2778					6	27	33.6556	14.5027
13	26	34.5515	12.4197					19	22	33.8081	16.4518
12	20	34.5997	17.1499					16	21	33.9337	14.2881
12	23	34.7232	16.6172					19	23	34.1578	16.722
6	31	34.7398	16.0086					12	34	34.3441	13.8024
6	30	34.7845	15.0329					12	35	34.4762	14.6733
16	20	34.94	16.7541					19	24	34.8863	15.73
12	24	35.0319	16.3148					6	29	35.4175	12.8904
12	25	35.0937	16.2087					6	28	35.439	13.6584
16	21	35.1085	16.7452					12	37	35.665	14.1272
6	33	35.2538	14.8229					12	36	35.764	13.0388
6	32	35.2762	14.7269					12	38	36.1933	13.4555
6	34	35.2985	13.7071					19	26	36.4017	15.0804
17	20	35.3211	13.9771					19	25	36.4891	14.362
8	34	35.5382	13.5563					19	27	36.8096	13.8981
13	27	35.6286	12.6348					10	19	36.9713	17.475
16	22	35.6512	14.9416					19	28	37.0428	14.1174
8	35	35.691	13.5264					13	26	37.6352	12.8212
6	35	35.7232	14.554					19	29	37.6547	13.0871
16	23	36.1192	15.5127					10	20	37.667	17.2194
16	24	36.2876	14.6655					17	9	37.6892	21.5065
16	25	36.4561	14.0629					10	21	37.6895	16.8748
12	26	36.5755	16.583					17	8	37.8071	22.6443
18	22	36.6741	15.0483					17	10	38.0036	21.4903
16	27	36.9427	14.9372					13	28	38.1141	12.311
16	26	36.9614	14.4975					13	27	38.2182	12.5648
13	28	37.2857	12.7949					17	11	38.4753	19.2333
16	28	37.2983	13.4993					17	12	38.5539	18.7664
10	24	37.3069	15.2783					17	13	38.5539	20.2576
16	29	37.3357	12.9039					17	14	38.5932	18.6362
12	27	37.3473	14.663					17	15	38.6325	18.0399
16	30	37.5229	12.5875					17	16	39.1435	17.6489
12	28	37.7486	14.8085					17	17	39.1828	16.9189
16	31	37.9908	12.6554					17	18	39.2221	16.3041
16	32	38.6646	12.1013					8	39	39.249	13.6322
6	36	39.1429	13.5715					18	27	39.5203	11.8302
8	36	39.3158	12.2915	108	33.6524	17.6001		8	40	39.6142	13.9567		0.488399	0.738515
6	37	40.0593	13.9538			3.3878		17	19	39.851	15.8717	88	33.9227	17.4294
17	21	40.3859	13.8086					17	20	40.4012	15.0981			3.748
19	26	40.4342	15.05					19	30	40.4523	12.0218
8	37	40.5168	11.935					17	21	40.4798	13.9942
13	29	41.5112	11.8312					17	22	40.755	14.2754
18	23	41.5652	14.3806					17	23	40.755	14.2885
8	38	42.0672	11.7728					17	24	41.1087	13.7199
6	38	42.4956	13.3721					8	41	41.3669	13.7746
19	27	42.9008	13.9245					12	39	41.3779	12.1119
17	22	43.0717	12.7497					13	29	41.7161	11.4759
16	33	43.9615	10.9269					6	30	42.1429	12.4034
18	24	45.7071	12.1967					8	42	43.2413	14.5937
13	30	45.9439	11.3504					10	22	43.3455	16.0917
12	29	46.2075	14.5086					12	40	44.6802	10.9258
12	32	46.7632	14.9511					17	25	46.0219	12.2319
12	31	46.8558	13.3046					10	23	47.1835	15.2493
12	30	47.0102	13.7302					17	26	47.4762	11.5574
16	36	47.6674	9.83941					17	27	47.6727	11.4562
16	34	47.9107	10.8069					16	24	47.8116	10.8187
16	37	48.0417	8.96227					16	23	47.8843	11.2966		0.392139	0.363183
16	35	48.3786	10.4742					8	44	50.2034	12.4762	20	43.8038	12.9931
12	33	48.5538	12.0496											1.60046
19	28	48.6013	12.3926	23	44.6352	12.5336
						1.6632

## Sheet: 80% Recruit Bins
Part#	MU#	Rec Thres	MFR	Count	Mean RT	MFR		Part#	MU#	Rec Thres	MFR						Bin	Count		Count:%Total		% on Per Force		RT		MFR
16	1	12.1171	29.2382					19	1	27.9798	35.4284							V1	V2	V1	V2	V1	V2	V1	V2	V1	V2
16	2	16.4781	26.8659					19	2	29.1455	32.9251		0.0117827	0.00407405		10	<10%	0	0	0	0	0	0	x	x	x	x
16	3	16.5717	27.4136	3	15.0557	27.8392		19	3	29.6992	32.2098	3	28.9415	33.5211		20	10-20%	3	0	1.14504	0	1.14504	0	15.1	x	27.8	x
13	1	22.5748	30.0836			1.24209		6	1	30.1962	30.7556			1.69004		30	20-30%	10	3	3.81679	1.1811	4.96183	1.1811	26	28.9	28	33.5
16	4	24.9568	25.4429					10	1	30.2512	40.9932					40	30-40%	64	66	24.4275	25.9843	29.3893	27.1654	36.1	36.7	24.4	26.7
16	5	25.7429	24.62					16	1	30.427	30.8756					50	40-50%	123	83	46.9466	32.6772	76.3359	59.8425	43.8	44.4	19.6	19.8
8	3	25.8866	30.0276					16	2	31.5547	29.8513					60	50-60%	53	72	20.229	28.3465	96.5649	88.189	54.6	54.7	14.5	16.6
8	2	25.9521	28.0996					16	3	32.3914	29.4909					70	60-70%	9	29	3.43511	11.4173	100	99.6063	64.2	62	12.8	13.8
8	1	26.0394	30.4877					16	4	32.4095	27.1124					80	70-80%	0	1	0	0.393701	100	100	x	70.6	x	8.9
18	1	26.24	31.7007					16	6	33.519	27.5496						Total	262	254	100	100			43.7854	47.0502	19.9119	20.2324
8	4	27.1312	27.0605					16	5	33.5372	25.3119
8	5	27.961	26.1827					10	2	33.8647	38.3768
8	5	27.961	26.1827	10	26.0446	27.9888		10	3	33.932	36.1997
19	2	30.3823	32.783			2.44486		16	7	33.9738	25.0442
12	1	30.4899	31.9075					10	4	34.3809	33.6994
17	1	30.947	31.6002					16	8	34.5376	23.2753
8	6	30.9962	21.5517					6	2	35.5035	29.7073
8	7	31.0399	23.4798					8	2	35.5732	30.7686
8	8	31.3674	24.3732					16	9	35.5744	21.8267
10	1	31.5579	35.3098					10	6	35.8398	27.6257
12	2	31.8174	32.5801					10	5	35.9072	30.0098
17	2	31.8295	30.4911					10	7	35.9745	32.5829
13	2	32.7037	30.5472					10	8	36.1765	28.1426
12	4	33.0214	30.95					16	10	36.2291	22.7225
12	3	33.0523	28.3226					6	3	36.3414	27.2198
13	3	33.0558	28.3317					18	1	36.3538	31.0496
13	5	33.2008	24.9685					18	2	36.4351	30.0375
13	4	33.3873	25.7146					18	3	36.5163	29.278
13	6	33.7808	24.5163					16	11	36.5747	20.6057
17	3	33.9782	26.1081					10	9	36.8498	26.3243
13	7	34.0708	22.3602					10	10	36.9396	24.1557
13	8	34.1951	22.8171					10	11	36.9396	24.0125
13	9	34.2365	19.9791					16	12	36.9931	20.8267
13	10	34.2779	21.3557					13	4	37.0554	27.7619
12	5	34.812	28.6815					19	4	37.0719	30.2953
13	11	34.9615	17.4849					19	5	37.1302	28.9195
6	1	35.388	30.5828					13	2	37.2428	27.3032
13	13	35.5415	20.3898					16	13	37.2477	19.4313
13	12	35.5622	18.9165					13	3	37.3053	27.2794
6	2	36.0138	27.8981					17	1	37.3204	31.9734
13	15	36.3079	17.3459					17	3	37.3597	30.5948
13	14	36.3493	18.2416					17	2	37.399	27.6253
17	4	36.6257	27.023					13	5	37.5551	23.7105
13	16	36.7428	17.8948					13	6	37.5759	24.9111
16	7	36.9542	23.8879					13	7	37.6384	26.0069
17	5	36.971	23.7245					16	14	37.7752	23.2296
16	6	36.9729	24.4468					13	8	37.8674	24.0066
16	8	37.0852	22.1304					19	6	38.0627	28.3926
17	8	37.1245	22.2534					17	4	38.1065	24.0039
17	9	37.1245	20.3026					6	4	38.1463	28.8232
17	7	37.2012	20.9561					17	5	38.1851	25.8049
17	6	37.3547	22.187					19	7	38.3541	27.4107
17	10	37.3547	24.3509					13	11	38.492	22.0621
13	17	37.8199	16.7231					13	12	38.5337	20.3536
18	2	37.8598	30.0306					17	6	38.5388	22.6011
8	9	37.8746	20.4687					19	8	38.733	29.7452
17	11	37.8919	16.4931					10	12	38.8698	22.9745
17	12	37.9302	18.8595					13	9	38.9293	22.9807
6	3	38.2265	27.4067					19	9	38.9369	23.6121
8	10	38.6171	20.1692					17	7	38.9712	23.274
18	3	38.6231	27.0927					19	10	38.9952	25.6892
13	18	38.6278	14.6682					19	11	39.1992	24.3231
6	4	38.6289	25.4601					19	12	39.2575	24.6685
13	19	38.7106	14.477					19	13	39.3449	22.5645
13	20	38.7935	16.4619					17	8	39.6	21.7481
6	5	38.8524	26.6986					19	14	39.6655	21.3393
18	4	39.1603	25.0504					17	9	39.6787	27.5895
19	3	39.2346	30.818					19	15	39.8112	21.1821		0.190777	0.00620861
18	5	39.3441	28.8389					13	10	39.8662	21.6951	66	36.6897	26.6866
19	4	39.4539	32.6112					19	16	40.2192	20.1094			4.33834
6	8	39.5229	22.9734					18	4	40.2675	26.5772
19	5	39.5361	30.2775					18	6	40.281	27.1078
6	6	39.5899	24.2328					18	5	40.3216	27.6696
18	6	39.6551	19.8736					18	7	40.5112	23.5339
6	9	39.7464	22.5907					17	10	40.5434	20.0814
6	7	39.7911	28.0891					13	17	40.6157	19.7277
18	7	39.9802	21.7975	64	36.0829	24.3892		17	11	40.622	21.2121
12	7	40.0602	28.2846			5.05797		17	12	40.622	20
19	8	40.2761	28.2839					13	13	40.6366	18.8948
8	11	40.2766	18.4937					13	14	40.6366	20.2031
13	21	40.2849	17.149					13	15	40.6366	18.5575
16	9	40.3232	21.2111					13	16	40.699	18.7378
16	12	40.4355	23.8671					19	17	40.7437	19.3001
16	14	40.4542	21.5565					19	18	40.7728	18.7548
16	11	40.4917	18.9615					18	8	40.7956	21.0442
16	10	40.5104	20.655					13	18	41.053	20.5115
19	6	40.5228	28.732					16	15	41.231	19.5494
16	16	40.5291	17.4985					13	19	41.4277	17.2756
16	13	40.5666	19.53					13	20	41.6568	17.3075
10	2	40.5892	33.4446					18	9	41.6759	19.2141
6	11	40.5957	21.4744					19	21	42.1425	15.9568
16	15	40.604	19.3473					19	19	42.1716	16.7682
8	12	40.6041	19.246					19	20	42.2008	18.0043
19	7	40.6324	28.5341					18	10	42.3123	18.7004
6	10	40.6404	21.7041					18	11	42.678	19.4939
16	17	40.6414	17.4775					13	24	42.6978	16.3853
12	6	40.7085	29.5272					13	23	42.7811	16.147
6	12	40.7522	19.8362					16	16	42.9589	16.3132
19	9	41.0983	25.3744					16	17	42.9953	18.5243
10	3	41.1457	31.3831					13	21	43.0101	16.1136
16	19	41.1468	16.5663					13	22	43.0309	16.5602
8	21	41.1501	14.8328					10	13	43.0445	21.0328
10	5	41.2313	30.1126					16	18	43.0681	18.1509
19	10	41.2353	25.7399					19	22	43.2498	16.9198
10	4	41.2527	33.1897					19	23	43.5121	15.8167
16	18	41.2965	16.8834					17	14	43.5699	17.4668
8	22	41.3466	13.1225					17	15	43.5699	15.7208
8	23	41.3466	18.4943					17	13	43.6092	18.2394
12	8	41.4494	26.0721					13	25	43.8221	15.1492
16	20	41.465	15.2913					13	26	43.9262	15.5494
17	13	41.5369	18.0071					16	19	43.9775	17.4314
16	22	41.5398	14.7886					19	24	43.9784	15.7821
12	9	41.542	24.2653					16	20	44.0321	16.4003
12	11	41.542	24.1282					17	16	44.0415	17.3102
6	13	41.5792	19.021					19	25	44.0658	15.1948
16	21	41.596	14.6537					17	17	44.8669	15.9103
16	23	41.596	17.9601					17	18	45.0635	19.0403
12	10	41.6346	26.6452					12	2	45.1104	30.6322
19	11	41.7286	24.3174					16	21	45.1779	15.5094
19	12	42.1123	22.8786					16	22	45.1961	16.0272
6	14	42.1603	18.0659					16	23	45.3598	14.8473
16	24	42.2323	14.2021					12	3	45.5397	29.5363
8	13	42.2637	17.0781					6	9	46.2683	22.4965
10	6	42.3227	26.2537					17	19	46.2819	18.7084
10	7	42.3441	26.5558					12	4	46.4973	28.5657
10	9	42.3441	26.1933					6	8	46.5047	23.1143
10	8	42.3655	28.8252					17	20	46.6357	15.4848
12	12	42.4682	23.2715					6	5	46.784	26.1258
12	13	42.4682	22.0931					13	28	46.8203	14.0383
8	24	42.4821	16.3298					13	27	46.8619	14.1531
6	15	42.4956	19.2862					10	14	46.9274	18.8588
19	13	42.5234	23.5761					16	24	47.1241	14.1261
8	20	42.5257	17.0635					10	15	47.1743	20.6262
16	25	42.5318	16.2158					6	6	47.4071	24.7201
8	25	42.5912	14.4755					12	5	47.422	26.2602
8	14	42.7223	16.3896					8	6	47.5013	26.1305
8	17	42.7223	15.9646					6	7	47.5361	24.1087
8	15	42.7659	15.9077					17	21	47.579	15.2797
19	14	42.8249	22					12	6	47.6861	26.9747
8	16	42.8533	16.5707					10	16	47.6905	18.3336
10	10	42.9648	23.9845					8	5	47.9395	26.8388
8	19	43.028	20.2676					12	7	47.9833	27.2911
19	15	43.1264	21.4762					12	8	48.1815	24.8495
8	18	43.159	14.7276					8	4	48.4994	28.4479
19	16	43.2086	22.4879					8	3	48.6698	28.408
16	26	43.2805	13.8349					13	30	48.7566	13.3072
12	14	43.3326	23.7301					13	29	48.944	13.2828
19	17	43.6471	19.8958					10	17	49.0371	19.4045
10	12	43.778	23.1433					13	31	49.2354	13.6962
10	11	43.7994	22.6217					12	10	49.2712	22.7429
12	15	43.8265	21.1127					12	9	49.4033	22.518		0.124149	0.742445
16	27	43.973	13.4707					6	10	49.9211	22.297	83	44.4009	19.7975
19	18	44.0034	20.1323					12	11	50.0307	22.3082			4.42272
16	28	44.0104	13.5545					12	13	50.0307	23.6546
12	16	44.197	22.188					12	12	50.0638	21.4878
12	17	44.2279	20.8037					12	15	50.2289	20.4974
12	18	44.3205	20.0041					12	14	50.2619	20.2664
17	14	44.3379	14.7865					16	25	50.3435	14.6767
17	15	45.182	16.3899					19	26	50.4769	13.2753
19	19	45.7848	17.8618					18	12	50.6814	19.0692
6	16	45.8035	17.352					18	13	50.6949	19.0143
10	13	45.9395	21.1332					13	32	50.8178	14.1692
10	14	45.9823	20.0166					12	17	50.9554	18.6013
16	29	46.0131	13.0146					12	16	51.1865	19.8523
17	16	46.0261	14.4825					13	33	51.3175	13.205
12	20	46.1419	18.0867					12	20	51.3186	19.393
17	17	46.218	16.2721					12	19	51.3517	16.5133
12	19	46.2345	18.0614					13	34	51.4008	14.3249
13	22	46.2711	14.7897					17	22	51.4309	14.3401
16	30	46.2939	13.4078					12	18	51.4507	15.7326
19	20	46.3055	17.7357					12	21	51.4507	17.8148
19	21	46.333	18.6091					18	16	51.548	17.4132
13	23	46.3332	14.2123					18	14	51.5751	18.1497
13	24	46.3953	14.726					19	27	51.6134	13.5342
19	22	46.47	17.8601					18	15	51.8054	18.2445
19	23	46.7166	17.7396					12	23	52.4084	15.6153
16	31	46.949	15.0015					12	22	52.4744	15.2021
19	24	47.0181	17.678					18	17	53.0106	15.8004
19	25	47.1552	17.0845					10	18	53.3465	17.8577
18	8	47.1613	19.1997					17	23	53.8285	15.2909
16	32	47.473	13.0594					18	18	54.0263	14.0244
10	15	47.5232	19.6249					18	20	54.0804	13.5024
6	18	47.6587	17.0452					18	19	54.121	13.7933
6	17	47.7257	18.1753					12	24	54.9511	15.5469
6	19	47.7257	18.3577					18	21	55.0148	14.326
12	21	47.809	17.756					6	11	55.035	21.0724
12	22	48.0868	18.1073					18	22	55.069	14.2902
12	23	48.1177	17.1201					6	12	55.3143	19.9052
10	16	48.1225	19.5425					6	13	55.4432	19.329
17	19	48.2516	14.9948					12	25	55.6446	14.0815
10	17	48.2723	18.3527					17	27	55.9903	12.1822
12	24	48.3338	19.0006					8	7	56.0214	23.3583
8	26	48.3342	13.9689					8	11	56.0701	20.3687
17	18	48.4434	13.2618					12	26	56.1069	14.7575
6	20	48.6198	15.9023					8	8	56.1187	22.9005
18	9	48.7022	20.2312					8	13	56.1187	19.4341
10	18	49.1283	17.3073					8	12	56.1918	21.8299
12	26	49.4761	19.247					6	14	56.2382	20.1873
12	25	49.6922	16.9749					6	15	56.2597	18.0091
16	33	49.8313	13.1416	123	43.7752	19.5851		17	24	56.2654	13.7262
12	27	50.0009	16.8959			4.62391		8	10	56.5082	21.7575
12	28	50.0009	16.7199					17	25	56.5799	12.5494
10	19	50.177	16.7412					18	25	56.6399	16.8369
10	20	50.284	16.2733					18	24	56.667	14.0744
12	30	50.5875	14.7376					18	23	56.7076	12.8482
12	29	50.7109	15.5503					17	26	56.7764	13.0271
18	12	50.8508	20.4					8	9	56.9464	21.9581
10	21	50.8618	16.4342					18	27	57.3305	11.9967
10	22	50.926	15.7104					8	14	57.4089	18.6333
6	22	51.0784	15.8591					18	26	57.6555	12.8521
6	21	51.1901	15.2884					12	27	57.7911	14.2112
12	31	51.3284	14.8748					6	16	57.8497	16.7616
12	32	51.3593	14.0333					6	17	58.0216	16.8351
18	13	51.487	18.7672					16	26	58.1828	13.2543
18	10	51.6424	17.8115					6	18	58.3654	16.0039
6	23	51.6819	16.1135					6	19	58.3654	16.0848
18	11	51.7838	16.12					12	28	58.5506	14.3076
6	24	51.7936	14.8522					6	20	58.9885	18.8491
18	14	51.7979	15.6872					16	27	59.0195	12.7853
12	33	51.8841	15.527					6	21	59.1174	14.8895
10	23	51.9747	15.5897					16	28	59.3832	13.2888
10	24	52.6809	17.3595					6	22	59.891	15.726
19	26	53.2668	15.9545					12	29	59.9045	13.3436		0.858283	3.99675e-05
19	27	53.2668	14.9956					17	28	59.9601	12.1773	72	54.7194	16.6247
19	28	53.3491	14.792					8	15	60.111	17.2567			3.20419
18	15	54.1021	14.675					6	24	60.2348	14.2706
19	29	54.966	14.2773					13	36	60.3744	12.1739
16	34	55.072	11.9963					13	35	60.4369	12.6261
12	34	55.8974	14.1508					6	23	60.4711	14.1107
16	35	56.1389	11.6427					13	37	60.4785	13.0051
13	25	56.3378	13.2747					8	16	60.5492	17.5431
6	25	56.9344	13.8129					8	17	60.5735	17.3575
6	27	56.9344	13.6008					8	18	60.7439	18.2101
6	26	56.9567	14.3715					8	19	60.7683	15.6787
13	26	57.0421	14.1036					8	20	60.7926	14.1683
8	28	57.2651	12.8764					13	38	60.9574	12.1401
17	20	57.3067	12.63					12	30	60.9943	13.505
12	35	57.4101	14.1148					6	26	61.524	14.6359
13	28	57.4978	13.2295					13	39	61.7902	11.8841
13	27	57.5185	13.2483					8	21	62.4236	13.6574
16	36	57.7298	11.3711					8	22	62.4236	14.6847
8	27	57.8547	12.3797					13	40	62.9978	11.7449
12	36	57.8732	13.4039					8	23	63.7868	12.93
13	29	58.0363	12.505					8	24	64.0302	12.4607
16	37	58.2726	10.8601					8	25	64.3223	11.6582
13	30	58.4506	11.9751					16	29	66.4404	10.9981
10	25	58.4592	14.5265					10	19	66.4989	16.4668
8	29	58.5753	12.4869					12	31	67.0044	12.7875
16	38	58.9651	11.1157					12	32	67.6649	11.1206	29	61.9839	13.8486
6	31	59.0354	12.2685					12	33	70.736	8.97011	1	70.6	8.9
6	28	59.1471	13.5427
6	29	59.2365	13.8429
6	30	59.7506	13.334	53	54.6176	14.5039
12	37	60.5282	14.0509			1.96595
10	26	61.6908	14.5985
6	33	62.0304	12.7266
10	27	62.6753	13.698
17	23	63.8679	11.483
16	40	64.4117	10.3849
12	38	64.665	13.5896
10	28	68.689	11.4144
12	41	69.2032	12.9755	9	64.1957	12.769
						1.40285
