# Supplementary material for: Adaptations in antagonist co-activation: Role in the repeated-bout effect
Source: PLoS One. 2017 Dec 7;12(12):e0189323. doi: 10.1371/journal.pone.0189323 (PMC5720767; doi:10.1371/journal.pone.0189323)
Supplement: S2 Dataset — (XLSX) [file pone.0189323.s002.xlsx]

## Sheet: MVC_DOMS_ROM
Part	1-RM (kg)	120% 1-RM (kg)	Reps	Tri MVC Pre 1		MVC MU1	Bic MVC Pre 1	MVC IP 1	MVC 24hr 1	MVC 72hr 1	MVC 1wk 1		MVC MU1	Bic MVC Pre 1	MVC IP 1	MVC 24hr 1	MVC 72hr 1	MVC 1wk 1		MVC %Diff Pre	MVC %Diff IP	MVC %Diff 24hr	MVC %Diff 72hr	MVC%Diff 1 wk		VAS Pre 1	VAS IP 1	VAS 24hr 1	VAS 72hr 1	VAS 1wk 1		ROM Pre 1	ROM IP 1	ROM 24 hr 1	ROM 72hr 1	ROM 1 wk 1
6	17.6	21.05	30	0.269		0.721	0.693	0.376	0.425	0.585	0.692		73.7943	70.9286	38.4836	43.4988	59.8747	70.8262		0	-45.7431	-38.6724	-15.5844	-0.1443		0	1	2.55	1.05	0		111	93	92	103	121
8	17.42	20.77	50	0.292		0.738	0.664	0.377	0.442	0.539	0.632		75.5343	67.9604	38.586	45.2387	55.1667	64.6852		0	-43.2229	-33.4337	-18.8253	-4.81928		0	1.1	2.5	1.4	0		111	91	94	104	116
10	20.5	24.58	40	0.265		0.732	0.632	0.179	0.398	0.545	0.671		74.9202	64.6852	18.3207	40.7353	55.7808	68.6769		0	-71.6772	-37.0253	-13.7658	6.17089		0	1.7	4.3	1.95	0		91	65	82	90	89
12	14.63	17.55	60	0.234		0.482	0.469	0.253	0.333	0.438	0.482		49.3327	48.0022	25.8946	34.0826	44.8293	49.3327		0	-46.0554	-28.9979	-6.60981	2.77186		0	0.4	4.75	1.95	0		95	61	76	96	109
13	20.5	24.58	80	0.339		0.76	0.783	0.471	0.665	0.727	0.734		77.786	80.1401	48.2068	68.0628	74.4085	75.1249		0	-39.8467	-15.0702	-7.15198	-6.25798		0	1.4	6.85	2.95	0		100	84	92	99	105
16	25.34	30.41	40	0.421		0.861	0.855	0.499	0.679	0.702	0.869		88.1234	87.5093	51.0727	69.4957	71.8497	88.9422		0	-41.6374	-20.5848	-17.8947	1.63743		0	0.3	2.7	5	0.1		92	92	87	102	101
17	8.09	9.82	110	0.146		0.42	0.399	0.242	0.311	0.374	0.417		42.987	40.8377	24.7687	31.8309	38.2789	42.6799		0	-39.3484	-22.0551	-6.26566	4.51128		0	0	2.25	1.4	0		106	79	100	97	113
18	28.7	36.6	70	0.546		1.09	1.12	0.552	0.824	1.04	1.12		111.562	114.632	56.4972	84.3364	106.444	114.632		0	-50.7143	-26.4286	-7.14286	0		0	0.55	0.4	0.2	0		87	60	63	80	94
19	12.73	15.27	30	0.167		0.588	0.562	0.249	0.232	0.311	0.448		60.1818	57.5207	25.4852	23.7452	31.8309	45.8528		0	-55.694	-58.7189	-44.6619	-20.2847		0	0	1.5	3.2	0.3		104	87	100	95	103
Mean	18.39	22.2922		0.297667		0.710222	0.686333	0.355333	0.478778	0.584556	0.673889		72.6912	70.2462	36.3684	49.0029	59.8293	68.9725		0	-48.2155	-31.2208	-15.3225	-1.82387		0	0.716667	3.08889	2.12222	0.0444444		99.6667	79.1111	87.3333	96.2222	105.667	#DIV/0!
SD	6.29812	8.00231		0.12482		0.200642	0.216393	0.131961	0.198436	0.219601	0.222662		20.5357	22.1478	13.5062	20.3099	22.4762	22.7895		0	10.2485	12.9235	12.1129	8.00574		0	0.611351	1.92415	1.41755	0.101379		8.88819	13.5964	12.0312	7.51295	10.3078	#DIV/0!
Part		120% 1-RM (kg)	Reps	Tri MVC Pre 2		MVC MU2	Bic MVC Pre 2	MVC IP 2	MVC 24hr 2	MVC 72hr 2	MVC 1wk 2		MVC MU1	Bic MVC Pre 1	MVC IP 1	MVC 24hr 1	MVC 72hr 1	MVC 1wk 1		MVC %Diff Pre	MVC %Diff IP	MVC %Diff 24hr	MVC %Diff 72hr	MVC%Diff 1 wk		VAS Pre 2	VAS IP 2	VAS 24hr 2	VAS 72hr 2	VAS 1wk 2		ROM Pre 2	ROM IP 2	ROM 24 hr 2	ROM 72hr 2	ROM 1 wk 2
6		21.05	30	0.239		0.75	0.73	0.432	0.512	0.627	0.708		76.7625	74.7155	44.2152	52.4032	64.1735	72.4638		0	-40.8219	-29.863	-14.1096	-3.0137		0	0	2.3	0.85	0		116	101	100	108	115
8		20.77	50	0.297		0.627	0.647	0.366	0.461	0.56	0.573		64.1735	66.2205	37.4601	47.1834	57.316	58.6465		0	-43.4312	-28.7481	-13.4467	-11.4374		0	0.4	1	0.25	0		113	103	109	118	115
10		24.58	40	0.313		0.718	0.692	0.136	0.519	0.608	0.64		73.4873	70.8262	13.9196	53.1197	62.2288	65.504		0	-80.3468	-25	-12.1387	-7.51445		0	0.95	2.45	0.6	0		75	64	88	88	93
12		17.55	60	0.307		0.488	0.477	0.177	0.313	0.387	0.471		49.9468	48.8209	18.116	32.0356	39.6095	48.2068		0	-62.8931	-34.3816	-18.8679	-1.25786		0	0.9	2.7	0.95	0		101	46	91	102	101
13		24.58	80	0.315		0.774	0.741	0.562	0.708	0.719	0.733		79.2189	75.8414	57.5207	72.4638	73.5897	75.0226		0	-24.1565	-4.45344	-2.96896	-1.07962		0	0.75	4.1	0.25	0		100	91	98	100	93
16		30.41	40	0.422		0.886	0.931	0.475	0.762	0.836	0.858		90.6821	95.2879	48.6163	77.9907	85.5646	87.8163		0	-48.9796	-18.1525	-10.2041	-7.84103		0	0	0.9	0.55	0		104	100	101	107	111
17		9.82	110	0.147		0.41	0.436	0.25	0.337	0.387	0.42		41.9635	44.6246	25.5875	34.492	39.6095	42.987		0	-42.6606	-22.7064	-11.2385	-3.66972		0	0	0.5	1.1	0		113	99	98	108	113
18		36.6	70	0.561		1.18	1.145	0.543	0.955	1.045	1.12		120.773	117.191	55.5761	97.7443	106.956	114.632		0	-52.5764	-16.5939	-8.73362	-2.18341		0	0	2.2	0.3	0		100	47	96	76
19		15.27	30	0.212		0.553	0.539	0.254	0.354	0.48	0.561		56.5996	55.1667	25.9969	36.2319	49.128	57.4184		0	-52.8757	-34.3228	-10.9462	4.08163		0	0	1.2	0.2	0		113	93	96	117	118
Mean		22.2922		0.312556		0.709556	0.704222	0.355	0.546778	0.627667	0.676		72.623	72.0771	36.3343	55.9627	64.2417	69.1886		0	-49.8602	-23.8024	-11.406	-3.7684		0	0.333333	1.92778	0.561111	0		103.889	82.6667	97.4444	102.667	107.375
SD		8.00231		0.120888		0.231424	0.224172	0.157922	0.219123	0.214629	0.21425		23.6862	22.944	16.1633	22.4273	21.9673	21.9285		0	15.6208	9.64812	4.2968	4.57821		0	0.423527	1.13388	0.338912	0		12.5941	23.6061	6.00231	13.4629	10.1972

## Sheet: sEMG
Part	Bic Mean	Bic Max	Bic Med Freq		Tri Mean	Tri Max	Tri Med Freq
6	22.5	95.2	73.2		4.8	22.4	48.1
8	25.8	63.4	46.7		21.6	88.2	52.3
10	35.4	165.3	78		7.4	31	60.6
12	42.5	157.5	56.9		16.4	73.9	56.1
13	26.4	118	58.9		16.7	62.1	54.6
16	48.7	248.9	56.1		23.6	92.7	53.7
17	36.7	96.4	58.8		13	35	58.9
18	58.6	240.2	70.6		36.1	81.5	54.8
19	72.5	327.2	58.5		11.6	51.7	60.6
Mean	41.0111	168.011	61.9667		16.8	59.8333	55.5222
SD	16.5826	87.3838	9.88939		9.45899	26.1553	4.08466
Part	Bic Mean	Bic Max	Bic Med Freq		Tri Mean	Tri Max	Tri Med Freq
6	19.6	86.5	57.6		4.7	26.8	64.1
8	31.2	162.5	57.2		10.5	56.7	43.7
10	42.7	155.8	66.4		7.7	29.2	54.2
12	36.8	145.2	61.8		14.2	39.1	57.1
13	23.04	122.8	58.7		11.8	64.5	50.7
16	39.1	174.9	57.2		11.7	59.1	56.2
17	56.7	134.2	57.6		9.2	23.2	57.3
18	54	117.8	55.4		30.2	134.3	43.5
19	45.5	160.6	53		13.1	61.6	59.7
Mean	38.7378	140.033	58.3222		12.5667	54.9444	54.0556
SD	12.7003	27.6357	3.8392		7.21457	33.8506	6.95595

## Sheet: Biceps sEMG
Visit 1 RMS	1st			Mid			Last				Visit 1 Med Freq	1st			Mid			Last
Part#	1	2	3	1	2	3	1	2	3		Part#	1	2	3	1	2	3	1	2	3
6	5.6	11.7	14.4	20.6	26.6	29.9	20.9	31.5	36.5		6	61.5	77.8	70.6	77.1	71.9	67.5	77.4	71.1	68.1
8	22.7	19.7	24.1	22	28.4	28.7	23.3	23.5	28.2		8	52.9	46.7	45.5	53.4	47.8	43.3	50.5	43.8	40.7
10	23.1	32.2	33.9	32.3	44.1	41.9	38.7	38.8	40.2		10	86.4	75.2	73.2	89.1	75.1	73.2	83.2	76.9	73.7
12	22.1	33.1	39.2	42	45.2	52.6	47.4	51.5	53.1		12	54.4	57.6	54.1	57.3	60	57.3	64.2	60	57.6
13	21.3	18.2	16.6	27.6	27.1	29.7	29.7	30.9	36.8		13	57.1	53.3	56.4	64.3	60.8	57.7	64.9	59.4	55.3
16	56.9	56.7	53.1	48.5	45.7	41.3	42.9	44.3	40.7		16	61.5	51.6	52.9	59.7	57.7	51.6	56	59	54.5
17	24.1	29.2	22	36.6	44.6	35.5	28.1	28.7	26.4		17	58.1	56.7	52.1	65.4	64.4	61.1	54.3	54.3	54.3
18	55.4	51.4	43.4	79.8	86.9	79.1	34.3	34.3	38.4		18	74.3	64.7	64.8	82.2	70.5	69.1	80.6	66.9	64
19	53.9	70.5	74.7	70	75.4	79.4	76.5	78.1	69.2		19	59.5	56.4	53.2	59.1	56.4	54.9	64.2	61.7	58.7
Mean	31.6778	35.8556	35.7111	42.1556	47.1111	46.4556	37.9778	40.1778	41.0556		Mean	62.8556	60	58.0889	67.5111	62.7333	59.5222	66.1444	61.4556	58.5444
SD	18.6541	19.6781	19.4913	20.7468	21.1415	20.0817	16.8975	16.5492	13.0576		SD	10.7622	10.5589	9.31295	12.3678	8.65823	9.35745	11.8512	9.5952	9.45385
Visit 2 RMS	1st			Mid			Last				Visit 2 Med Freq	1st			Mid			Last
Part#	1	2	3	1	2	3	1	2	3		Part#	1	2	3	1	2	3	1	2	3
6	17.8	14.6	15.9	19.7	20.6	20.7	24.1	24	22.2		6	51.8	54.6	55.2	57.7	61.1	56.5	61.9	63.8	61.1
8	24.3	16.8	24.7	23.8	33.4	36.8	35.6	37.5	42.9		8	55.7	55.5	53.9	60.1	55.5	50.3	62.8	59.4	52.2
10	40.9	50.6	44.3	47.9	53.1	35.7	37.7	36.4	40.1		10	74.3	63.5	63.3	69.3	63.5	63.5	72	65	57.8
12	25.9	37.6	40.9	31.6	32.3	37.5	31.7	33.9	37.4		12	58.2	58	59.2	66.9	66.4	63.5	64.2	61.3	57.2
13	19.4	22	21.9	19.6	25	27.8	27.4	32	30.2		13	53.4	55.2	54.3	60.5	59.7	58.5	57.8	58.3	61.3
16	45.3	47.9	43.1	35.9	38.1	25.8	40.4	34.4	31.7		16	59.2	55.4	52.1	60.9	55	50.6	66.1	56.7	54.5
17	47.6	44.2	48.9	49.6	53.6	49.2	55.8	57.9	58.8		17	48	53.6	48.6	62.5	61.4	58.1	57.3	61.3	55.1
18	47.5	60.9	46	66	57.9	50.5	75.5	72.3	56.1		18	69.6	62.6	56.8	71.2	62.7	58.4	68.5	62.8	58.6
19	31.4	49.9	45.7	43.7	51.5	48.5	42.3	46.6	45		19	54.8	53.6	51.1	56.2	54.5	50	57	54.7	47.2
Mean	33.3444	38.2778	36.8222	37.5333	40.6111	36.9444	41.1667	41.6667	40.4889		Mean	58.3333	56.8889	54.9444	62.8111	59.9778	56.6	63.0667	60.3667	56.1111
SD	12.1486	16.6347	12.3907	15.6826	13.7554	10.8459	15.8438	14.9584	11.8977		SD	8.48425	3.73211	4.41676	5.18976	4.17216	5.28654	5.23259	3.38526	4.47729

## Sheet: Triceps sEMG
Visit 1 RMS	1st			Mid			Last				Visit 1 Med Freq	1st			Mid			Last
Part#	1	2	3	1	2	3	1	2	3		Part#	1	2	3	1	2	3	1	2	3
6	2	3.7	4.6	4.4	5.5	5.8	4.2	5.5	6.1		6	40	51	45.8	50.1	51.1	46.5	53.5	51.6	45.3
8	16.3	19	20.3	18.7	22.6	24.2	20.4	22.4	23.2		8	55.5	52.1	47.4	55.2	56.2	46.9	53.7	54	48.6
10	5.4	6.5	6.2	7.1	9	9.3	9.7	6.9	9		10	58	58.2	56.7	68.4	59.1	57.1	67.8	63.3	60.6
12	10.2	13.9	14.7	15.8	17.6	18.3	17.1	20.2	20.5		12	60.6	55.9	56.3	58.8	53.9	50.7	61.9	56.2	53.3
13	12.4	13.2	12.5	14.7	14.3	17	15.8	17.8	22.3		13	52.1	51.8	49.2	58.8	58.5	53	60.1	57.3	54.1
16	25.3	22.5	21.2	22	21.6	21	20.3	24.3	21.8		16	56.5	52.5	47.8	58.3	56.5	50.7	50.1	54.2	47.5
17	8.6	10.2	9.2	14.6	18.7	20.4	15.8	11	10.8		17	56.9	60.9	64.1	68.6	65.6	63.4	66	51.4	56.7
18	33	29.5	34.2	41.3	47.6	33.1	24.6	31.3	44.9		18	57.5	54.7	51.3	46.8	52.2	53.6	59	51.7	51.4
19	6.8	9.8	12.1	10.6	12.9	14.7	12.2	15	12.6		19	62.6	58.3	54.5	64.9	62.9	60.4	65.6	65.6	56
Mean	13.3333	14.2556	15	16.5778	18.8667	18.2	15.5667	17.1556	19.0222		Mean	55.5222	55.0444	52.5667	58.8778	57.3333	53.5889	59.7444	56.1444	52.6111
SD	10.0371	8.15462	9.14576	10.7645	12.1507	8.04177	6.17232	8.45475	11.6406		SD	6.53295	3.49504	5.87282	7.56848	4.77991	5.77721	6.24682	5.16287	4.89705
Visit 2 RMS	1st			Mid			Last				Visit 2 Med Freq	1st			Mid			Last
Part#	1	2	3	1	2	3	1	2	3		Part#	1	2	3	1	2	3	1	2	3
6	5.8	4.3	4.5	4.3	4.6	5.1	4.8	5	4.9		6	44.6	39.6	39.3	45.8	44.6	41.9	47.7	46.5	47
8	6.6	5.9	7.8	8.4	10.2	14.4	12.2	12	16.3		8	44.1	41.4	35.4	47	40.3	40.1	49.9	44.5	40.7
10	6.4	7.5	6.4	12.4	10	5.5	5.6	6.2	6.6		10	56.7	57.2	46.7	62.5	60.4	46.3	57.8	52.2	49
12	11	14.1	15	12.8	13.4	13.5	13.3	13.3	12.6		12	60.8	57.3	54.2	61.5	52.7	49.8	61.1	60.3	50.2
13	10.2	13.3	14.4	9.9	12.5	13.4	12.2	13.8	14.4		13	43.4	46.8	45.9	51.4	53	54.9	50.9	50.8	53
16	11	11.3	10.7	11.4	12.7	13.2	11.2	11.9	11.3		16	51.2	53	49.7	70.4	64.9	68.2	55.5	51.5	44.8
17	6.1	6.5	6.6	10	14	9.3	10.5	9.4	8.5		17	54.5	60.5	57.3	60.7	65.2	55.7	60.3	54.7	48.6
18	20.5	23.6	28.6	30.9	38.8	38.5	32.5	41.1	39.4		18	53.4	49.3	36.5	58.1	50.2	42.4	57.6	50.5	43.7
19	7.8	10.7	14.4	11.8	14.2	13.1	12.7	14.2	13.2		19	54	53.3	59.4	66	63.9	56.2	64.1	60	56.8
Mean	9.48889	10.8	12.0444	12.4333	14.4889	14	12.7778	14.1	14.1333		Mean	51.4111	50.9333	47.1556	58.1556	55.0222	50.6111	56.1	52.3333	48.2
SD	4.63882	5.88303	7.34985	7.39409	9.59185	9.84898	8.0059	10.6437	10.1745		SD	6.12769	7.2481	8.83291	8.44647	9.13096	9.06869	5.56978	5.35794	4.89004
