# Supplementary material for: Adaptations in antagonist co-activation: Role in the repeated-bout effect
Source: PLoS One. 2017 Dec 7;12(12):e0189323. doi: 10.1371/journal.pone.0189323 (PMC5720767; doi:10.1371/journal.pone.0189323)
Supplement: S3 Dataset — (XLSX) [file pone.0189323.s003.xlsx]

## Sheet: Visit 1
Subject	Visit	Rep	Force Level	Slope Coefficient	Y-intercept	R2
4	1	1.6	0.5	-0.6046	35.427	0.7725
4	1	1.9	0.8	-0.7218	60.987	0.6988
4	1	1.1	1	-0.4872	43.883	0.7651
6	1	1.13	0.5	-1.2513	60.41	0.9
6	1	1.14	0.8	-0.5809	46.48	0.8243
6	1	1.18	1	-0.7333	57.49	0.808
8	1	1.8	0.5	-0.6717	36.417	0.7123
8	1	1.6	0.8	-0.5395	40.573	0.8205
8	1	1.11	1	-0.5586	52.397	0.6519
10	1	1.1	0.5	-1.1823	59.613	0.9379
10	1	1.12	0.8	-0.7534	57.791	0.768
10	1	1.13	1	-0.5085	48.205	0.8898
12	1	1.8	0.5	-0.8122	48.434	0.8433
12	1	1.15	0.8	-0.6227	49.567	0.8276
12	1	1.17	1	-0.6881	60.39	0.7101
13	1	1.19	0.5	-0.6599	36.312	0.7971
13	1	1.21	0.8	-0.4381	36.551	0.6366
13	1	1.24	1	-0.5999	59.601	0.9152
16	1	1.6	0.5	-0.568	36.538	0.9159
16	1	1.8	0.8	-0.4211	35.133	0.7988
16	1	1.12	1	-0.3776	37.216	0.9198
17	1	1.1	0.5	-0.9855	51.33	0.699
17	1	1.9	0.8	-0.6046	44.989	0.7219
17	1	1.12	1	-0.7449	56.308	0.8868
19	1	1.5	0.5	-0.7473	42.357	0.8219
19	1	1.8	0.8	-0.8056	58.107	0.7557
19	1	1.17	1	-1.1325	72.147	0.8974
18	1	1.7	0.5	-0.5808	36.749	0.9249
18	1	1.13	0.8	-0.6145	49.201	0.7971
18	1	1.15	1	-1.0666	79.974	0.7509

## Sheet: Visit 2
Subject	Visit	Rep	Force Level	Slope Coefficient	Y-intercept	R2
4	2	1.14	0.5	-0.5832	33.896	0.8903
4	2	1.15	0.8	-0.6951	57.063	0.8572
4	2	1.21	1	-0.4545	42.954	0.9013
6	2	1.6	0.5	-0.883	43.843	0.8137
6	2	1.1	0.8	-0.5474	49.011	0.923
6	2	1.11	1	-0.6537	58.854	0.8589
8	2	1.1	0.5	-0.721	40.952	0.7356
8	2	1.12	0.8	-0.7541	62.588	0.8672
8	2	1.13	1	-0.9743	92.139	0.7806
10	2	1.8	0.5	-1.0002	56.432	0.7202
10	2	1.6	0.8	-0.6815	54.158	0.6608
10	2	1.1	1	-0.3803	42.207	0.9336
12	2	1.1	0.5	-0.5199	33.281	0.897
12	2	1.12	0.8	-0.7769	60.607	0.7417
12	2	1.14	1	-0.6195	51.739	0.7814
13	2	1.14	0.5	-0.764	39.045	0.716
13	2	1.8	0.8	-0.5004	40.579	0.6834
13	2	1.5	1	-0.3092	30.995	0.894
16	2	1.5	0.5	-0.7942	44.308	0.6999
16	2	1.6	0.8	-0.5363	42.478	0.794
16	2	1.9	1	-0.3576	33.81	0.4957
17	2	1.9	0.5	-0.9371	54.606	0.9073
17	2	1.11	0.8	-0.6802	50.072	0.7317
17	2	1.16	1	-1.468	95.359	0.7798
19	2	1.7	0.5	-1.8222	80.545	0.8895
19	2	1.8	0.8	-1.1043	66.553	0.8103
19	2	1.12	1	-0.9831	71.845	0.8958
18	2	1.9	0.5	-0.8741	42.444	0.9486
18	2	1.7	0.8	-0.7128	53.702	0.847
18	2	1.13	1	-0.6572	49.769	0.77

## Sheet: 50%
Subject	Visit	Rep	Force Level	Slope Coefficient	Y-intercept	R2		Subject	Visit	Rep	Force Level	Slope Coefficient	Y-intercept	R2
6	1	1.13	0.5	-1.2513	60.41	0.9		6	2	1.6	0.5	-0.883	43.843	0.8137
8	1	1.8	0.5	-0.6717	36.417	0.7123		8	2	1.1	0.5	-0.721	40.952	0.7356
10	1	1.1	0.5	-1.1823	59.613	0.9379		10	2	1.8	0.5	-1.0002	56.432	0.7202
12	1	1.8	0.5	-0.8122	48.434	0.8433		12	2	1.1	0.5	-0.5199	33.281	0.897
13	1	1.19	0.5	-0.6599	36.312	0.7971		13	2	1.14	0.5	-0.764	39.045	0.716
16	1	1.6	0.5	-0.568	36.538	0.9159		16	2	1.5	0.5	-0.7942	44.308	0.6999
17	1	1.1	0.5	-0.9855	51.33	0.699		17	2	1.9	0.5	-0.9371	54.606	0.9073
19	1	1.5	0.5	-0.7473	42.357	0.8219		19	2	1.7	0.5	-1.8222	80.545	0.8895
18	1	1.7	0.5	-0.5808	36.749	0.9249		18	2	1.9	0.5	-0.8741	42.444	0.9486
Mean				-0.828778	45.3511	0.839144						-0.923967	48.384	0.8142

## Sheet: 80%
Subject	Visit	Rep	Force Level	Slope Coefficient	Y-intercept	R2		Subject	Visit	Rep	Force Level	Slope Coefficient	Y-intercept	R2		Slope Diff ABS	Slope Diff %	Y Diff ABS	Y Diff %
6	1	1.14	0.8	-0.5809	46.48	0.8243		6	2	1.1	0.8	-0.5474	49.011	0.923		0.0335	-5.76691	2.531	5.44535
8	1	1.6	0.8	-0.5395	40.573	0.8205		8	2	1.12	0.8	-0.7541	62.588	0.8672		-0.2146	39.7776	22.015	54.2602
10	1	1.12	0.8	-0.7534	57.791	0.768		10	2	1.6	0.8	-0.6815	54.158	0.6608		0.0719	-9.5434	-3.633	-6.28645
12	1	1.15	0.8	-0.6227	49.567	0.8276		12	2	1.12	0.8	-0.7769	60.607	0.7417		-0.1542	24.7631	11.04	22.2729
13	1	1.21	0.8	-0.4381	36.551	0.6366		13	2	1.8	0.8	-0.5004	40.579	0.6834		-0.0623	14.2205	4.028	11.0202
16	1	1.8	0.8	-0.4211	35.133	0.7988		16	2	1.6	0.8	-0.5363	42.478	0.794		-0.1152	27.3569	7.345	20.9063
17	1	1.9	0.8	-0.6046	44.989	0.7219		17	2	1.11	0.8	-0.6802	50.072	0.7317		-0.0756	12.5041	5.083	11.2983
19	1	1.8	0.8	-0.8056	58.107	0.7557		19	2	1.8	0.8	-1.1043	66.553	0.8103		-0.2987	37.078	8.446	14.5353
18	1	1.13	0.8	-0.6145	49.201	0.7971		18	2	1.7	0.8	-0.7128	53.702	0.847		-0.0983	15.9967	4.501	9.14819
Mean				-0.597822	46.488	0.772278						-0.699322	53.3053	0.784344

## Sheet: Means
	Bout 1		Bout 2			Bout 1		Bout 2			Bout 1		Bout 2
	Slope Coefficient	Y-intercept	Slope Coefficient	Y-intercept		Slope Coefficient	Y-intercept	Slope Coefficient	Y-intercept		Slope Coefficient	Y-intercept	Slope Coefficient	Y-intercept
	-1.2513	60.41	-0.883	43.843		-0.5809	46.48	-0.5474	49.011		-0.7333	57.49	-0.6537	58.854
	-0.6717	36.417	-0.721	40.952		-0.5395	40.573	-0.7541	62.588		-0.5586	52.397	-0.9743	92.139
	-1.1823	59.613	-1.0002	56.432		-0.7534	57.791	-0.6815	54.158		-0.5085	48.205	-0.3803	42.207
	-0.8122	48.434	-0.5199	33.281		-0.6227	49.567	-0.7769	60.607		-0.6881	60.39	-0.6195	51.739
	-0.6599	36.312	-0.764	39.045		-0.4381	36.551	-0.5004	40.579		-0.5999	59.601	-0.3092	30.995
	-0.568	36.538	-0.7942	44.308		-0.4211	35.133	-0.5363	42.478		-0.3776	37.216	-0.3576	33.81
	-0.9855	51.33	-0.9371	54.606		-0.6046	44.989	-0.6802	50.072		-0.7449	56.308	-1.468	95.359
	-0.7473	42.357	-1.8222	80.545		-0.8056	58.107	-1.1043	66.553		-1.1325	72.147	-0.9831	71.845
	-0.5808	36.749	-0.8741	42.444		-0.6145	49.201	-0.7128	53.702		-1.0666	79.974	-0.6572	49.769
Mean	-0.828778	45.3511	-0.923967	48.384		-0.597822	46.488	-0.699322	53.3053		-0.712222	58.192	-0.711433	58.5241
SD	0.254379	9.98486	0.364669	14.0574		0.126861	8.25011	0.181355	8.83143		0.248496	12.5168	0.375277	23.5104
